# Supplementary material for: Testosterone Degradative Pathway of Novosphingobium tardaugens
Source: Genes (Basel). 2019 Oct 31;10(11):871. doi: 10.3390/genes10110871 (PMC6895838; doi:10.3390/genes10110871)
Supplement: Supplementary file 1 [file genes-10-00871-s001.zip]

Archive with 3 entries (2 files):
- genes-515246 supplementary/
- genes-515246 supplementary/genes-515246 TableS6.xlsx
- genes-515246 supplementary/genes-599144-supplementary.docx
