# Supplementary material for: Testosterone Degradative Pathway of Novosphingobium tardaugens
Source: Genes (Basel). 2019 Oct 31;10(11):871. doi: 10.3390/genes10110871 (PMC6895838; doi:10.3390/genes10110871)
Supplement: Supplementary file 1 [file genes-10-00871-s001.zip › genes-515246 supplementary/genes-515246 TableS6.xlsx]

## Sheet: Table S6
gene_id	function	raw_count_Tes_1	raw_count_Tes_2	raw_count_Tes_3	raw_count_Pyr_1	raw_count_Pyr_2	raw_count_Pyr_3	norm_count_Tes_1	norm_count_Tes_2	norm_count_Tes_3	norm_count_Pyr_1	norm_count_Pyr_2	norm_count_Pyr_3	FC	log2FoldChange	padj
EGO55_00010	group III truncated hemoglobin	0	0	0	0	0	0	0	0	0	0	0	0	-1	0	1
EGO55_00020	hypothetical protein	0	0	0	0	0	0	0	0	0	0	0	0	-	-	-
EGO55_00025	IMP dehydrogenase	0	0	0	0	0	0	0	0	0	0	0	0	-	-	-
EGO55_00030	3-hydroxybutyrate dehydrogenase	0	0	0	0	0	0	0	0	0	0	0	0	-	-	-
EGO55_00035	zinc metalloprotease	0	0	0	0	0	0	0	0	0	0	0	0	-	-	-
EGO55_00040	hypothetical protein	0	0	0	0	0	0	0	0	0	0	0	0	-	-	-
EGO55_00045	cell envelope integrity protein CreD	0	0	0	0	0	0	0	0	0	0	0	0	-	-	-
EGO55_00050	alpha-hydroxy-acid oxidizing protein	0	0	0	0	0	0	0	0	0	0	0	0	-	-	-
EGO55_00055	group III truncated hemoglobin	0	0	0	0	0	0	0	0	0	0	0	0	-	-	-
EGO55_00065	hypothetical protein	0	0	0	0	0	0	0	0	0	0	0	0	-	-	-
EGO55_00070	IMP dehydrogenase	0	0	0	0	0	0	0	0	0	0	0	0	-	-	-
EGO55_00075	3-hydroxybutyrate dehydrogenase	0	0	0	0	0	0	0	0	0	0	0	0	-	-	-
EGO55_00080	zinc metalloprotease	0	0	0	0	0	0	0	0	0	0	0	0	-	-	-
EGO55_00085	hypothetical protein	0	0	0	0	0	0	0	0	0	0	0	0	-	-	-
EGO55_00090	cell envelope integrity protein CreD	0	0	0	0	0	0	0	0	0	0	0	0	-	-	-
EGO55_00095	alpha-hydroxy-acid oxidizing protein	0	0	0	0	0	0	0	0	0	0	0	0	-	-	-
EGO55_00100	group III truncated hemoglobin	0	0	0	0	0	0	0	0	0	0	0	0	-	-	-
EGO55_00105	succinate dehydrogenase flavoprotein subunit	4030	4735	3639	2037	2716	3016	6356.6	6978.8	5791	2640.1	1780.9	2145.1	2.91406	1.54303	2.56766e-08
EGO55_00110	Succinate dehydrogenase hydrophobic membrane anchor protein	2520	2561	2135	830	1244	1064	3974.9	3774.6	3397.6	1075.7	815.7	756.8	4.21183	2.07445	2.98916e-09
EGO55_00115	Succinate dehydrogenase cytochrome b-556 subunit	4469	4989	4779	1592	3548	2273	7049.1	7353.1	7605.2	2063.4	2326.4	1616.7	3.66406	1.87344	7.76429e-11
EGO55_00120	Ribosomal protein L11 methyltransferase (EC 2.1.1.-)	1633	1620	1551	1088	1626	1843	2575.8	2387.7	2468.2	1410.1	1066.2	1310.8	1.96547	0.974877	5.03438e-13
EGO55_00125	hypothetical protein	282	303	263	432	731	834	444.8	446.6	418.5	559.9	479.3	593.2	-1.24499	-0.316136	0.0616369
EGO55_00130	O-acetylhomoserine sulfhydrylase (EC 2.5.1.49) / O-succinylhomoserine sulfhydrylase (EC 2.5.1.48)	4562	5300	4251	3957	5644	6134	7195.8	7811.5	6765	5128.6	3700.8	4362.8	1.6512	0.723516	7.07434e-06
EGO55_00135	Lactoylglutathione lyase and related lyases	967	1016	1039	887	1454	1604	1525.3	1497.5	1653.4	1149.6	953.4	1140.8	1.44292	0.528995	0.000163649
EGO55_00140	probable oxidoreductase/Short-chain dehydrogenase	578	502	671	319	1029	852	911.7	739.9	1067.8	413.5	674.7	606	1.59968	0.67778	0.00179479
EGO55_00145	DNA ligase (EC 6.5.1.2)	2190	2259	2033	1975	2551	3406	3454.3	3329.5	3235.3	2559.8	1672.7	2422.5	1.50655	0.591251	0.00143267
EGO55_00150	DNA repair protein RecN	2043	2074	2279	1688	2890	3095	3222.5	3056.8	3626.8	2187.8	1895	2201.3	1.57679	0.656994	1.46195e-05
EGO55_00155	competence lipoprotein ComL, putative	10060	10871	9044	6196	10995	9819	15867.9	16022.4	14392.4	8030.5	7209.4	6983.7	2.08276	1.0585	3.35655e-07
EGO55_00160	2-keto-3-deoxy-D-arabino-heptulosonate-7-phosphate synthase II (EC 2.5.1.54)	11011	11760	10071	11752	9688	17690	17367.9	17332.7	16026.8	15231.6	6352.4	12582	1.48491	0.570379	0.053334
EGO55_00165	peptidase M16-like protein	21418	24029	14203	9465	12740	17957	33783.1	35415.6	22602.4	12267.4	8353.6	12771.9	2.74929	1.45906	2.70385e-09
EGO55_00170	NifU-like domain protein	1044	1274	773	4264	2575	5687	1646.7	1877.7	1230.1	5526.5	1688.4	4044.9	-2.36734	-1.24326	0.000679662
EGO55_00175	TsaB protein, required for threonylcarbamoyladenosine (t(6)A) formation in tRNA	847	721	702	2644	974	4109	1336	1062.7	1117.1	3426.8	638.7	2922.5	-1.98689	-0.990515	0.0225319
EGO55_00180	Ribosomal-protein-S18p-alanine acetyltransferase (EC 2.3.1.-)	363	317	230	2197	1174	3459	572.6	467.2	366	2847.5	769.8	2460.2	-4.32102	-2.11137	2.48162e-08
EGO55_00185	transcriptional regulator	3389	4058	3606	18080	32953	32671	5345.6	5981	5738.5	23433.2	21607.2	23237.1	-4.00085	-2.00031	2.78276e-44
EGO55_00190	Ferric uptake regulation protein FUR	2917	2969	2679	3680	5507	6435	4601.1	4375.9	4263.3	4769.6	3610.9	4576.9	1.02201	0.0314076	0.894417
EGO55_00195	1-acyl-sn-glycerol-3-phosphate acyltransferase (EC 2.3.1.51)	288	233	259	568	590	995	454.3	343.4	412.2	736.2	386.9	707.7	-1.51105	-0.59555	0.027758
EGO55_00200	tRNA-i(6)A37 methylthiotransferase	1266	1258	1448	781	1141	1106	1996.9	1854.1	2304.3	1012.2	748.2	786.6	2.42237	1.27642	1.52654e-14
EGO55_00205	Phosphate starvation-inducible protein PhoH, predicted ATPase	7149	6074	4303	6469	6214	8929	11276.3	8952.3	6847.7	8384.4	4074.5	6350.7	1.43978	0.525844	0.0867628
EGO55_00210	Metal-dependent hydrolase YbeY, involved in rRNA and/or ribosome maturation and assembly	331	322	319	340	449	452	522.1	474.6	507.7	440.7	294.4	321.5	1.4317	0.517728	0.00978108
EGO55_00215	Magnesium and cobalt efflux protein CorC	2140	2206	2987	2308	4166	4972	3375.5	3251.4	4753.5	2991.4	2731.6	3536.3	1.22889	0.297361	0.103164
EGO55_00220	Transcriptional regulator	1040	1247	1612	846	1582	1590	1640.4	1837.9	2565.3	1096.5	1037.3	1130.9	1.85122	0.888475	4.58288e-06
EGO55_00225	Peptidyl-prolyl cis-trans isomerase (EC 5.2.1.8)	7671	9420	8096	4858	4616	6371	12099.7	13883.8	12883.8	6296.4	3026.7	4531.4	2.80652	1.48878	3.19515e-09
EGO55_00235	hypothetical protein	620	565	468	2789	1546	3642	977.9	832.7	744.8	3614.8	1013.7	2590.4	-2.82332	-1.49739	1.98112e-05
EGO55_00240	GCN5-related N-acetyltransferase	381	345	241	856	472	1272	601	508.5	383.5	1109.4	309.5	904.7	-1.55435	-0.636315	0.107471
EGO55_00245	NADH pyrophosphatase (EC 3.6.1.22)	2612	2885	1707	2591	4107	5172	4120	4252.1	2716.5	3358.1	2693	3678.6	1.13983	0.188816	0.42979
EGO55_00250	Beta-lactamase class C and other penicillin binding proteins	3973	5331	2635	2791	8220	5267	6266.7	7857.2	4193.3	3617.4	5389.8	3746.1	1.43613	0.522182	0.0997165
EGO55_00255	A/G-specific adenine glycosylase (EC 3.2.2.-)	556	617	805	480	1204	898	877	909.4	1281.1	622.1	789.5	638.7	1.49396	0.579138	0.00255359
EGO55_00260	Zn-ribbon-containing, possibly RNA-binding protein and truncated derivatives	723	658	706	1142	1689	1972	1140.4	969.8	1123.5	1480.1	1107.5	1402.6	-1.23308	-0.302266	0.115071
EGO55_00265	Periplasmic thiol:disulfide interchange protein DsbA	2806	2996	1591	1093	3017	2094	4426	4415.7	2531.9	1416.6	1978.2	1489.4	2.32792	1.21904	1.32553e-05
EGO55_00270	Periplasmic thiol:disulfide interchange protein DsbA	3213	4459	3581	1382	3516	2783	5067.9	6572	5698.7	1791.2	2305.4	1979.4	2.85216	1.51206	7.77329e-17
EGO55_00275	Chromosome partition protein smc	2256	2428	2125	1810	2823	3941	3558.4	3578.6	3381.7	2345.9	1851	2803	1.50283	0.587678	0.00193548
EGO55_00280	ABC transporter, ATP-binding protein	8894	10226	12134	13900	10319	14335	14028.7	15071.8	19309.8	18015.5	6766.2	10195.7	1.38427	0.469129	0.124239
EGO55_00285	hypothetical protein	193	230	458	103	760	248	304.4	339	728.9	133.5	498.3	176.4	1.69349	0.760001	0.14844
EGO55_00295	ATP-dependent RNA helicase RhlE	18609	16204	32371	10466	6220	14988	29352.4	23882.6	51514.6	13564.8	4078.4	10660.2	3.70124	1.88801	1.78529e-05
EGO55_00300	ATP-dependent RNA helicase	38609	47794	20042	164169	140328	197178	60898.9	70442.1	31894.5	212776	92012.8	140242	-2.7263	-1.44695	0.00249274
EGO55_00305	Similar to eukaryotic Peptidyl prolyl 4-hydroxylase, alpha subunit (EC 1.14.11.2)	1712	1860	1460	4060	3472	6560	2700.4	2741.4	2323.4	5262.1	2276.6	4665.8	-1.57118	-0.65185	0.0235428
EGO55_00310	Acid-resistant locus arl7 (Fragment)	787	770	946	421	1179	841	1241.4	1134.9	1505.4	545.7	773.1	598.2	2.02019	1.01449	3.13231e-08
EGO55_00315	Lysyl-tRNA synthetase (class I) (EC 6.1.1.6)	2428	2598	3028	892	1597	1278	3829.7	3829.1	4818.7	1156.1	1047.2	909	4.01334	2.0048	7.56897e-33
EGO55_00320	Small-conductance mechanosensitive channel	3351	3117	1582	8479	4192	6073	5285.6	4594	2517.6	10989.5	2748.7	4319.4	-1.45626	-0.542272	0.251609
EGO55_00325	hypothetical protein	325	307	185	1167	696	1672	512.6	452.5	294.4	1512.5	456.4	1189.2	-2.50512	-1.32488	0.00135396
EGO55_00330	Transcriptional regulator, PadR family	1153	1358	873	4646	3488	6926	1818.7	2001.5	1389.3	6021.6	2287.1	4926.1	-2.53982	-1.34472	8.40078e-05
EGO55_00335	DinG family ATP-dependent helicase YoaA	828	756	919	494	1692	1042	1306	1114.2	1462.5	640.3	1109.4	741.1	1.55579	0.637643	0.00493587
EGO55_00340	Phosphohistidine phosphatase SixA	645	568	453	522	966	910	1017.4	837.2	720.9	676.6	633.4	647.2	1.31633	0.396521	0.0888209
EGO55_00345	Transcriptional regulator, MerR family	676	693	473	2129	4486	3418	1066.3	1021.4	752.7	2759.4	2941.5	2431	-2.86234	-1.51719	9.31137e-18
EGO55_00350	Integration host factor alpha subunit	956	1268	879	2632	8975	4775	1507.9	1868.9	1398.8	3411.3	5884.9	3396.2	-2.65818	-1.41044	9.91322e-09
EGO55_00355	3-oxoacyl-[acyl-carrier-protein] synthase, KASIII (EC 2.3.1.180)	3160	3258	3470	2130	1921	3766	4984.3	4801.9	5522.1	2760.7	1259.6	2678.6	2.28613	1.19291	7.50853e-05
EGO55_00360	Phosphate:acyl-ACP acyltransferase PlsX	3870	3396	5676	4304	2984	6355	6104.2	5005.3	9032.7	5578.3	1956.6	4520	1.67119	0.740872	0.0672679
EGO55_00365	50S ribosomal protein L32	4981	5180	6087	8875	7434	11224	7856.7	7634.6	9686.7	11502.7	4874.5	7983	1.03374	0.0478685	0.889323
EGO55_00370	probable membrane protein STY2112	1191	1375	1170	291	1767	740	1878.6	2026.6	1861.9	377.2	1158.6	526.3	2.79085	1.48071	4.19384e-06
EGO55_00375	Hypothetical metal-binding enzyme, YcbL homolog	2191	2199	1997	4789	2566	5863	3455.9	3241	3178	6206.9	1682.5	4170	-1.22079	-0.287815	0.439237
EGO55_00380	Peptidase	3322	4677	2916	4460	10106	6705	5239.9	6893.3	4640.5	5780.5	6626.5	4768.9	-1.02397	-0.0341686	0.929895
EGO55_00385	FIG00636210: hypothetical protein	11	11	19	20	154	36	17.4	16.2	30.2	25.9	101	25.6	-2.42612	-1.27865	0.0213559
EGO55_00390	hypothetical protein	59	59	55	28	211	74	93.1	87	87.5	36.3	138.4	52.6	1.16352	0.218496	0.649381
EGO55_00395	D-3-phosphoglycerate dehydrogenase (EC 1.1.1.95)	2296	2680	2548	1203	2164	2654	3621.5	3950	4054.8	1559.2	1418.9	1887.6	2.38904	1.25643	1.13276e-13
EGO55_00400	hypothetical protein	623	781	656	886	1816	1489	982.7	1151.1	1043.9	1148.3	1190.7	1059	-1.06886	-0.096075	0.440237
EGO55_00405	Cysteinyl-tRNA synthetase (EC 6.1.1.16)	2006	2245	1729	1326	1872	2042	3164.1	3308.8	2751.5	1718.6	1227.5	1452.4	2.09937	1.06996	3.14239e-08
EGO55_00410	hypothetical protein	532	557	654	299	632	592	839.1	820.9	1040.8	387.5	414.4	421.1	2.20516	1.14088	8.15444e-12
EGO55_00415	NADH dehydrogenase (EC 1.6.99.3)	1802	1869	1664	765	2902	1521	2842.3	2754.7	2648.1	991.5	1902.8	1081.8	2.07142	1.05062	1.98371e-05
EGO55_00420	Aerobic cobaltochelatase CobT subunit (EC 6.6.1.2)	3661	3999	3589	2258	2506	4130	5774.6	5894	5711.5	2926.6	1643.2	2937.4	2.31604	1.21166	7.0011e-07
EGO55_00425	Transaldolase (EC 2.2.1.2)	3973	4027	3644	2249	4271	4009	6266.7	5935.3	5799	2914.9	2800.5	2851.4	2.10141	1.07136	8.86462e-10
EGO55_00430	hypothetical protein	1649	1910	1047	1317	3282	1706	2601	2815.1	1666.2	1706.9	2152	1213.4	1.3963	0.48161	0.0780816
EGO55_00435	Helicase PriA essential for oriC/DnaA-independent DNA replication	927	837	782	1546	1877	2633	1462.2	1233.6	1244.5	2003.7	1230.7	1872.7	-1.29496	-0.37291	0.0557319
EGO55_00440	ADA regulatory protein / Methylated-DNA--protein-cysteine methyltransferase (EC 2.1.1.63)	651	573	504	1176	2166	1894	1026.8	844.5	802.1	1524.2	1420.2	1347.1	-1.60473	-0.682329	0.000290171
EGO55_00450	ATP synthase delta chain (EC 3.6.3.14)	4754	5500	8401	4032	4120	5227	7498.6	8106.3	13369.2	5225.8	2701.5	3717.7	2.48889	1.3155	9.67017e-06
EGO55_00455	ATP synthase alpha chain (EC 3.6.3.14)	20741	25481	27892	15703	9315	19521	32715.3	37555.6	44386.8	20352.4	6107.8	13884.3	2.84229	1.50705	5.78382e-06
EGO55_00460	ATP synthase gamma chain (EC 3.6.3.14)	5369	6759	6829	2823	1579	3991	8468.7	9961.9	10867.5	3658.8	1035.3	2838.6	3.89122	1.96022	4.34559e-08
EGO55_00465	ATP synthase beta chain (EC 3.6.3.14)	18928	23545	26785	7517	5401	10964	29855.6	34702.2	42625.1	9742.6	3541.4	7798.1	5.08498	2.34624	4.81386e-14
EGO55_00470	ATP synthase epsilon chain (EC 3.6.3.14)	1401	1567	2016	706	646	1260	2209.8	2309.6	3208.2	915	423.6	896.2	3.46172	1.79149	3.04001e-09
EGO55_00475	Restriction endonuclease	92	110	129	199	555	361	145.1	162.1	205.3	257.9	363.9	256.8	-1.71852	-0.781167	0.00331308
EGO55_00480	hypothetical protein	1184	1525	1214	1547	1587	2206	1867.6	2247.6	1931.9	2005	1040.6	1569	1.31188	0.391633	0.122708
EGO55_00485	Type II/IV secretion system ATP hydrolase TadA/VirB11/CpaF, TadA subfamily	1891	2713	2059	4533	3252	7476	2982.7	3998.6	3276.7	5875.1	2132.3	5317.3	-1.29867	-0.377029	0.294038
EGO55_00490	Membrane protein	277	342	509	288	762	577	436.9	504.1	810	373.3	499.6	410.4	1.36153	0.445232	0.060751
EGO55_00495	hypothetical protein	6328	8166	5383	3636	6545	4375	9981.3	12035.6	8566.4	4712.6	4291.5	3111.7	2.52472	1.33612	2.80215e-07
EGO55_00500	hypothetical protein	286	261	269	1026	1860	1691	451.1	384.7	428.1	1329.8	1219.6	1202.7	-2.96731	-1.56915	6.43513e-36
EGO55_00505	FIG00636845: hypothetical protein	365	331	334	356	1312	654	575.7	487.9	531.5	461.4	860.3	465.2	-1.12263	-0.166884	0.53969
EGO55_00510	Oxidoreductase (EC 1.1.1.-)	301	301	376	279	519	568	474.8	443.6	598.4	361.6	340.3	404	1.37072	0.454935	0.0274015
EGO55_00515	Deoxyguanosinetriphosphate triphosphohydrolase (EC 3.1.5.1)	1136	1120	1299	994	1336	1648	1791.8	1650.7	2067.2	1288.3	876	1172.1	1.65305	0.725127	0.000548064
EGO55_00520	Aspartate racemase (EC 5.1.1.13)	7372	7264	5574	6951	14231	11443	11628	10706.2	8870.4	9009.1	9331.2	8138.8	1.17847	0.236918	0.398652
EGO55_00525	NAD(P) transhydrogenase subunit beta (EC 1.6.1.2)	3546	4264	4766	1832	1744	3577	5593.2	6284.6	7584.5	2374.4	1143.5	2544.1	3.21175	1.68336	1.70936e-09
EGO55_00530	NAD(P) transhydrogenase alpha subunit (EC 1.6.1.2)	244	303	219	315	345	553	384.9	446.6	348.5	408.3	226.2	393.3	1.15125	0.203203	0.489653
EGO55_00535	NAD(P) transhydrogenase alpha subunit (EC 1.6.1.2)	4354	4391	4216	1766	2761	2930	6867.7	6471.8	6709.3	2288.9	1810.4	2084	3.24357	1.69758	7.28783e-15
EGO55_00540	hypothetical protein	14	10	7	61	207	112	22.1	14.7	11.1	79.1	135.7	79.7	-6.19664	-2.63149	2.04739e-12
EGO55_00545	Sigma-54 dependent DNA-binding response regulator	1612	1757	1336	1574	2273	2740	2542.6	2589.6	2126.1	2040	1490.4	1948.8	1.32565	0.406695	0.0271927
EGO55_00550	Dihydropteroate synthase (EC 2.5.1.15)	1418	1526	2009	758	1327	1484	2236.6	2249.1	3197.1	982.4	870.1	1055.5	2.64218	1.40173	4.91206e-12
EGO55_00555	Modification methylase	2924	3836	3307	1157	2367	1965	4612.1	5653.8	5262.7	1499.6	1552	1397.6	3.49053	1.80344	1.64451e-34
EGO55_00560	ABC transporter, ATP-binding protein	2151	2351	2502	2553	6978	4723	3392.8	3465.1	3981.6	3308.9	4575.5	3359.2	-1.03752	-0.0531399	0.828519
EGO55_00565	Ribonuclease HII (EC 3.1.26.4)	342	329	344	186	617	398	539.4	484.9	547.4	241.1	404.6	283.1	1.68245	0.750561	0.000206621
EGO55_00570	probable oxidoreductase/Short-chain dehydrogenase	595	611	562	360	1097	803	938.5	900.5	894.4	466.6	719.3	571.1	1.55272	0.634799	0.00973467
EGO55_00575	PQQ-dependent oxidoreductase, gdhB family	1010	874	493	6134	3541	6272	1593.1	1288.2	784.6	7950.2	2321.8	4460.9	-4.01777	-2.0064	1.16674e-07
EGO55_00580	PhnO protein	741	708	899	197	291	324	1168.8	1043.5	1430.7	255.3	190.8	230.4	5.39508	2.43165	1.79216e-16
EGO55_00585	FIG003620: Proteophosphoglycan precursor (Fragment)	638	605	641	335	535	585	1006.3	891.7	1020.1	434.2	350.8	416.1	2.43341	1.28298	1.61157e-10
EGO55_00590	Hypothetical nudix hydrolase YeaB	307	264	259	220	327	441	484.2	389.1	412.2	285.1	214.4	313.7	1.58263	0.662322	0.00640326
EGO55_00595	tRNA nucleotidyltransferase (EC 2.7.7.21) (EC 2.7.7.25)	749	809	819	440	796	928	1181.4	1192.4	1303.3	570.3	521.9	660	2.09805	1.06905	1.54493e-08
EGO55_00600	hypothetical protein	16402	23591	19298	6272	21118	9290	25871.3	34770	30710.5	8129	13847	6607.5	3.19585	1.6762	3.56097e-05
EGO55_00605	Topoisomerase IV subunit A (EC 5.99.1.-)	4411	4113	4007	2899	3736	5690	6957.6	6062	6376.7	3757.3	2449.7	4047	1.89202	0.91993	1.08076e-05
EGO55_00610	FIG00636141: hypothetical protein	2244	2324	1289	889	2392	1658	3539.5	3425.3	2051.3	1152.2	1568.4	1179.2	2.31083	1.20841	6.02762e-07
EGO55_00615	Ferredoxin, 2Fe-2S	254	260	177	284	495	566	400.6	383.2	281.7	368.1	324.6	402.6	-1.02716	-0.0386563	0.866369
EGO55_00620	Cysteine desulfurase (EC 2.8.1.7)	517	507	437	1078	1057	1929	815.5	747.3	695.4	1397.2	693.1	1372	-1.53186	-0.615288	0.0253521
EGO55_00625	Cysteine desulfurase (EC 2.8.1.7)	1179	1309	1109	1350	1821	2265	1859.7	1929.3	1764.8	1749.7	1194	1611	1.22055	0.287532	0.139384
EGO55_00630	Alpha/beta hydrolase	3380	3382	3037	5302	3210	7120	5331.4	4984.6	4833	6871.8	2104.8	5064.1	1.07923	0.109996	0.774292
EGO55_00635	Ferric siderophore transport system, periplasmic binding protein TonB	1146	1166	1017	8109	18092	13561	1807.6	1718.5	1618.4	10509.9	11862.9	9645.2	-6.22369	-2.63777	2.70807e-29
EGO55_00640	hypothetical protein	1396	1384	1518	494	764	855	2201.9	2039.8	2415.7	640.3	501	608.1	3.8113	1.93028	3.5288e-25
EGO55_00645	hypothetical protein	95	87	112	1191	2768	2204	149.8	128.2	178.2	1543.6	1815	1567.6	-10.8099	-3.43429	6.18586e-53
EGO55_00650	FIG00635951: hypothetical protein	6681	8077	5193	5513	12619	9315	10538.1	11904.4	8264	7145.3	8274.3	6625.3	1.39291	0.478099	0.131235
EGO55_00655	DNA-binding response regulator ChvI	541	582	441	383	776	702	853.3	857.8	701.8	496.4	508.8	499.3	1.60369	0.681397	3.68035e-06
EGO55_00660	Sensor histidine kinase ChvG (EC 2.7.3.-)	890	1016	1021	1209	1436	2230	1403.8	1497.5	1624.8	1567	941.6	1586.1	1.10634	0.145795	0.507842
EGO55_00670	ATP-binding protein ManX	1662	1380	1589	1357	1935	2705	2621.5	2033.9	2528.7	1758.8	1268.8	1923.9	1.4513	0.537348	0.012561
EGO55_00675	PTS system permease (IIAMan), nitrogen regulatory IIA protein	1262	1306	1209	791	1127	1430	1990.6	1924.9	1924	1025.2	739	1017.1	2.10068	1.07085	9.02412e-05
EGO55_00680	Phosphocarrier protein, nitrogen regulation associated	311	253	238	355	500	713	490.5	372.9	378.7	460.1	327.8	507.1	-1.04172	-0.0589626	0.828934
EGO55_00685	FIG011178: rRNA methylase	1109	1065	1370	879	1170	1773	1749.3	1569.7	2180.2	1139.3	767.2	1261	1.73668	0.79633	0.00443989
EGO55_00690	Heat shock protein	4549	4214	2739	4534	9608	6619	7175.3	6210.9	4358.8	5876.4	6299.9	4707.7	1.05101	0.071775	0.834575
EGO55_00695	hypothetical protein	1681	1890	1487	1737	3596	3124	2651.5	2785.6	2366.4	2251.3	2357.9	2221.9	1.14233	0.191977	0.195509
EGO55_00700	DNA recombination protein RmuC	1375	1355	1047	1497	2914	2737	2168.8	1997.1	1666.2	1940.2	1910.7	1946.7	1.00603	0.00866837	0.961055
EGO55_00705	Peptide deformylase (EC 3.5.1.88)	6161	6444	4260	13665	9913	16872	9717.9	9497.6	6779.3	17711	6499.9	12000.2	-1.39286	-0.478046	0.177851
EGO55_00710	Recombination protein RecR	746	610	527	618	695	827	1176.7	899.1	838.7	801	455.7	588.2	1.58327	0.662908	0.0122514
EGO55_00715	Methionyl-tRNA formyltransferase (EC 2.1.2.9)	896	1020	1036	469	1010	797	1413.3	1503.3	1648.7	607.9	662.3	566.9	2.48476	1.3131	1.72625e-10
EGO55_00720	tRNA pseudouridine synthase A (EC 4.2.1.70)	385	433	436	304	573	545	607.3	638.2	693.8	394	375.7	387.6	1.67651	0.745463	1.94499e-05
EGO55_00725	Possible NADH oxidoreductase	647	728	710	435	849	1081	1020.5	1073	1129.9	563.8	556.7	768.9	1.70435	0.769222	0.000204825
EGO55_00730	Aerobic cobaltochelatase CobS subunit (EC 6.6.1.2)	8405	8403	7583	4273	5959	7629	13257.4	12384.9	12067.4	5538.2	3907.3	5426.1	2.53634	1.34275	3.24554e-14
EGO55_00735	Transcriptional regulator, HxlR family	452	637	440	565	2721	1009	713	938.9	700.2	732.3	1784.2	717.6	-1.37622	-0.46071	0.169847
EGO55_00740	Glyoxalase family protein	532	875	617	976	4648	1414	839.1	1289.6	981.9	1265	3047.7	1005.7	-1.71023	-0.774194	0.0558532
EGO55_00745	PhnB protein; putative DNA binding 3-demethylubiquinone-9 3-methyltransferase domain protein	321	270	195	949	2060	1309	506.3	397.9	310.3	1230	1350.7	931	-2.89113	-1.53164	0.000340081
EGO55_00750	Glutathione S-transferase (EC 2.5.1.18)	529	264	114	1554	2124	2169	834.4	389.1	181.4	2014.1	1392.7	1542.7	-3.52256	-1.81662	0.000640176
EGO55_00755	RNA signal recognition particle 4.5S RNA	376	218	115	3474	2136	5006	593.1	321.3	183	4502.6	1400.6	3560.5	-8.62288	-3.10817	9.9742e-08
EGO55_00760	Glyoxalase/Bleomycin resistance protein/dioxygenase domain	1280	1496	769	9111	12238	11318	2019	2204.9	1223.8	11808.6	8024.4	8049.9	-5.11751	-2.35544	8.57369e-14
EGO55_00765	Glutathione S-transferase (EC 2.5.1.18)	387	420	197	4003	3405	5206	610.4	619	313.5	5188.2	2232.7	3702.8	-7.20635	-2.84927	6.78879e-14
EGO55_00770	3-demethylubiquinone-9 3-methyltransferase	147	131	82	2948	1730	4308	231.9	193.1	130.5	3820.9	1134.4	3064.1	-14.4309	-3.85109	3.6093e-22
EGO55_00775	Dihydrofolate reductase (EC 1.5.1.3)	118	153	94	2331	1083	3390	186.1	225.5	149.6	3021.2	710.1	2411.1	-10.9364	-3.45106	3.60265e-16
EGO55_00780	Glutathione S-transferase, N-terminal domain	100	90	71	1728	887	2606	157.7	132.6	113	2239.6	581.6	1853.5	-11.5822	-3.53384	2.01973e-18
EGO55_00785	Glyoxalase/Bleomycin resistance protein/dioxygenase domain	33	27	15	582	300	854	52.1	39.8	23.9	754.3	196.7	607.4	-13.4421	-3.74869	1.65162e-15
EGO55_00790	Probable glutathione S-transferase-related transmembrane protein (EC 2.5.1.18)	186	254	235	1124	627	1674	293.4	374.4	374	1456.8	411.1	1190.6	-2.93268	-1.55222	2.10516e-05
EGO55_00795	FIG003437: hypothetical with DnaJ-like domain	600	560	366	1531	977	1810	946.4	825.4	582.4	1984.3	640.6	1287.4	-1.65996	-0.731152	0.0393932
EGO55_00800	Cell division protein BolA	420	418	374	236	745	360	662.5	616.1	595.2	305.9	488.5	256	1.77994	0.831827	0.00102374
EGO55_00805	Pirin-related protein	2496	2774	1924	1353	2943	2337	3937	4088.5	3061.8	1753.6	1929.7	1662.2	2.07399	1.05241	3.76493e-10
EGO55_00810	FIG00636638: hypothetical protein	490	599	407	412	1595	965	772.9	882.8	647.7	534	1045.8	686.4	1.01435	0.0205584	0.937989
EGO55_00815	ATP phosphoribosyltransferase (EC 2.4.2.17)	1114	1217	1240	559	945	757	1757.1	1793.7	1973.3	724.5	619.6	538.4	2.93751	1.5546	1.30466e-09
EGO55_00820	Histidinol dehydrogenase (EC 1.1.1.23)	1716	1834	1811	916	1083	1195	2706.7	2703.1	2882	1187.2	710.1	849.9	3.02462	1.59675	1.01944e-13
EGO55_00825	Transcription termination protein NusB	569	589	825	385	1232	633	897.5	868.1	1312.9	499	807.8	450.2	1.74921	0.806702	0.00123063
EGO55_00830	Thiamine-monophosphate kinase (EC 2.7.4.16)	642	576	571	393	1163	728	1012.6	848.9	908.7	509.4	762.6	517.8	1.54372	0.62641	0.000603468
EGO55_00835	Pyrophosphate-energized proton pump (EC 3.6.1.1)	1374	1496	1217	3554	12139	7411	2167.2	2204.9	1936.7	4606.3	7959.5	5271.1	-2.82789	-1.49972	3.25953e-11
EGO55_00840	Acyl-CoA thioesterase II (EC 3.1.2.-)	2203	2090	1920	2031	2935	4323	3474.8	3080.4	3055.5	2632.3	1924.5	3074.7	1.25951	0.332857	0.134831
EGO55_00845	Excinuclease ABC subunit C	1063	1000	912	1212	2326	2443	1676.7	1473.9	1451.3	1570.9	1525.2	1737.6	-1.05066	-0.0712907	0.597463
EGO55_00850	SSU ribosomal protein S3p (S3e)	1384	1745	1493	1062	2445	1706	2183	2571.9	2375.9	1376.4	1603.2	1213.4	1.70027	0.765765	3.54571e-08
EGO55_00855	Translation initiation factor 1	768	845	860	701	1030	919	1211.4	1245.4	1368.6	908.6	675.4	653.6	1.71075	0.774627	0.0385367
EGO55_00860	Septum formation protein Maf	556	417	693	382	400	525	877	614.6	1102.8	495.1	262.3	373.4	2.2997	1.20145	0.000229476
EGO55_00865	Ribonuclease	259	200	338	409	786	637	408.5	294.8	537.9	530.1	515.4	453.1	-1.20748	-0.272004	0.221317
EGO55_00870	hypothetical protein	14	14	21	126	481	326	22.1	20.6	33.4	163.3	315.4	231.9	-9.39956	-3.23259	6.96471e-19
EGO55_00875	tRNA-Phe	327	534	1044	407	1473	747	515.8	787	1661.4	527.5	965.8	531.3	1.46316	0.549085	0.244919
EGO55_00880	hypothetical protein	676	639	455	1116	2773	1855	1066.3	941.8	724.1	1446.4	1818.3	1319.4	-1.6782	-0.746914	0.000512866
EGO55_00885	hypothetical protein	243	302	466	394	2475	847	383.3	445.1	741.6	510.7	1622.9	602.4	-1.74428	-0.802628	0.0809996
EGO55_00890	hypothetical protein	297	249	205	579	1113	965	468.5	367	326.2	750.4	729.8	686.4	-1.86408	-0.898464	1.18972e-08
EGO55_00895	sel1 repeat family protein	642	657	461	1681	2862	3010	1012.6	968.3	733.6	2178.7	1876.6	2140.9	-2.28144	-1.18994	5.72175e-12
EGO55_00905	hypothetical protein	379	517	520	406	745	698	597.8	762	827.5	526.2	488.5	496.5	1.4482	0.534266	0.0270489
EGO55_00910	TonB-dependent receptor; Outer membrane receptor for ferrienterochelin and colicins	273	370	525	551	2098	986	430.6	545.3	835.5	714.1	1375.7	701.3	-1.54214	-0.62493	0.078005
EGO55_00915	Glyoxalase/Bleomycin resistance protein/dioxygenase domain	171	202	203	538	616	957	269.7	297.7	323.1	697.3	403.9	680.7	-1.99742	-0.998137	3.81742e-05
EGO55_00920	hypothetical protein	355	417	389	1527	1976	2278	560	614.6	619	1979.1	1295.7	1620.2	-2.72532	-1.44642	4.89215e-16
EGO55_00925	Transcriptional regulator, TetR family	706	632	394	407	810	733	1113.6	931.5	627	527.5	531.1	521.3	1.69141	0.758224	0.000870466
EGO55_00930	Dipeptidyl carboxypeptidase Dcp (EC 3.4.15.5)	10430	12557	6371	21958	19596	30502	16451.5	18507.4	10138.7	28459.4	12849.1	21694.5	-1.39695	-0.482278	0.144896
EGO55_00935	Ferrichrome ABC transporter ATP-binding protein	2235	2337	3339	1528	1661	3604	3525.3	3444.4	5313.6	1980.4	1089.1	2563.3	2.18092	1.12493	0.00059001
EGO55_00940	Vitamin B12 ABC transporter, permease component BtuC	2321	2635	3762	785	1484	1965	3661	3883.6	5986.8	1017.4	973.1	1397.6	3.99252	1.9973	1.31069e-13
EGO55_00945	Vitamin B12 ABC transporter, B12-binding component BtuF	5025	6785	9625	1295	1602	2867	7926.1	10000.2	15317	1678.4	1050.4	2039.1	6.9731	2.8018	9.28296e-17
EGO55_00950	Outer membrane vitamin B12 receptor BtuB	156669	191412	222022	12862	17362	26331	247118	282116	353322	16670.2	11384.2	18727.8	18.8654	4.23767	1.22206e-28
EGO55_00955	Cell wall hydrolyses involved in spore germination	218	182	196	174	747	402	343.9	268.2	311.9	225.5	489.8	285.9	-1.08754	-0.121067	0.720421
EGO55_00960	hypothetical protein	384	342	445	1824	1528	2221	605.7	504.1	708.2	2364.1	1001.9	1579.7	-2.71852	-1.44282	2.83165e-06
EGO55_00965	Bll8156 protein	1479	1762	1949	5322	3425	7393	2332.9	2597	3101.6	6897.7	2245.8	5258.2	-1.79273	-0.842161	0.0152054
EGO55_00970	Malate dehydrogenase (EC 1.1.1.37)	13219	18180	19498	3882	11204	5097	20850.7	26794.9	31028.7	5031.4	7346.4	3625.2	4.91588	2.29745	5.30339e-17
EGO55_00975	Succinyl-CoA ligase [ADP-forming] alpha chain (EC 6.2.1.5)	14592	21761	19373	4237	9831	6157	23016.3	32072.8	30829.8	5491.5	6446.2	4379.1	5.26564	2.39661	5.73532e-31
EGO55_00980	2-oxoglutarate dehydrogenase E1 component (EC 1.2.4.2)	8949	12883	12194	2974	6716	5051	14115.5	18987.8	19405.3	3854.5	4403.7	3592.5	4.43054	2.14748	9.64145e-31
EGO55_00985	Dihydrolipoamide succinyltransferase component (E2) of 2-oxoglutarate dehydrogenase complex (EC 2.3.1.61)	5756	7205	7211	1746	2729	3014	9079.1	10619.2	11475.4	2263	1789.4	2143.7	5.03382	2.33165	1.67144e-43
EGO55_00990	hypothetical protein	83	88	81	179	292	363	130.9	129.7	128.9	232	191.5	258.2	-1.74803	-0.805727	0.000268652
EGO55_00995	Dihydrolipoamide dehydrogenase of 2-oxoglutarate dehydrogenase (EC 1.8.1.4)	5077	6057	5764	2321	2667	4353	8008.1	8927.2	9172.7	3008.2	1748.7	3096.1	3.32617	1.73386	1.91619e-17
EGO55_01000	hypothetical protein	24476	24405	12826	30470	51503	40310	38606.6	35969.8	20411.1	39491.6	33770.4	28670.4	-1.07311	-0.101796	0.862842
EGO55_01005	hypothetical protein	33500	42864	18857	23165	43644	35973	52840.4	63175.9	30008.7	30023.7	28617.3	25585.7	1.73372	0.793871	0.120914
EGO55_01010	Prolyl endopeptidase (EC 3.4.21.26)	2805	3223	2328	1854	3123	3737	4424.4	4750.3	3704.7	2402.9	2047.7	2657.9	1.81206	0.857633	3.23814e-06
EGO55_01015	LSU ribosomal protein L17p	5318	7366	6601	3450	3860	5004	8388.2	10856.5	10504.7	4471.5	2531	3559.1	2.8179	1.49462	1.70751e-09
EGO55_01020	DNA-directed RNA polymerase alpha subunit (EC 2.7.7.6)	15120	19635	17043	15463	13930	17807	23849.2	28939.4	27121.9	20041.3	9133.9	12665.2	1.91014	0.933682	0.000716501
EGO55_01025	SSU ribosomal protein S11p (S14e)	10431	12658	14226	8249	10645	10004	16453.1	18656.2	22639	10691.4	6979.9	7115.3	2.33023	1.22048	6.57859e-07
EGO55_01030	SSU ribosomal protein S13p (S18e)	12744	16669	18429	12281	27771	15507	20101.4	24567.9	29327.6	15917.2	18209.4	11029.3	1.63872	0.712569	0.00232567
EGO55_01035	Adenylate kinase (EC 2.7.4.3)	3447	4220	3867	1582	1152	2690	5437	6219.7	6153.9	2050.4	755.4	1913.3	3.77682	1.91717	4.53375e-10
EGO55_01040	Preprotein translocase secY subunit (TC 3.A.5.1.1)	9131	10128	7794	7993	6422	10801	14402.6	14927.3	12403.2	10359.6	4210.9	7682.2	1.87587	0.907557	0.000962519
EGO55_01045	LSU ribosomal protein L15p (L27Ae)	14817	17980	19030	9239	16021	12079	23371.2	26500.2	30284	11974.5	10504.9	8591.2	2.57993	1.36733	5.53123e-07
EGO55_01050	LSU ribosomal protein L30p (L7e)	151	156	149	155	118	302	238.2	229.9	237.1	200.9	77.4	214.8	1.43535	0.521403	0.172943
EGO55_01055	SSU ribosomal protein S5p (S2e)	7135	8478	8681	1915	1351	3934	11254.2	12495.5	13814.8	2482	885.8	2798	6.09427	2.60745	7.03162e-15
EGO55_01060	LSU ribosomal protein L18p (L5e)	1038	1180	1358	826	565	1544	1637.3	1739.2	2161.1	1070.6	370.5	1098.2	2.18283	1.1262	0.00107338
EGO55_01065	LSU ribosomal protein L6p (L9e)	3143	3958	4293	2243	916	3843	4957.5	5833.6	6831.8	2907.1	600.6	2733.3	2.82474	1.49812	0.000412361
EGO55_01070	SSU ribosomal protein S8p (S15Ae)	2270	2901	2912	1696	764	2817	3580.5	4275.7	4634.1	2198.2	501	2003.6	2.65742	1.41002	0.000528422
EGO55_01075	SSU ribosomal protein S14p (S29e) @ SSU ribosomal protein S14p (S29e), zinc-independent	1538	1717	1667	1825	805	2713	2425.9	2530.6	2652.8	2365.3	527.8	1929.6	1.57876	0.658791	0.109618
EGO55_01080	LSU ribosomal protein L5p (L11e)	6990	8568	8948	3978	1854	5972	11025.5	12628.1	14239.7	5155.8	1215.7	4247.6	3.56945	1.8357	1.9782e-06
EGO55_01085	LSU ribosomal protein L24p (L26e)	1172	1225	1208	1421	758	2230	1848.6	1805.5	1922.4	1841.7	497	1586.1	1.42189	0.507811	0.187942
EGO55_01090	LSU ribosomal protein L14p (L23e)	2864	3290	3466	1685	983	2715	4517.5	4849	5515.7	2183.9	644.6	1931	3.12863	1.64553	1.13126e-05
EGO55_01095	SSU ribosomal protein S17p (S11e)	2057	2251	2293	2429	1743	4052	3244.6	3317.7	3649	3148.2	1142.9	2882	1.42408	0.510034	0.157234
EGO55_01100	LSU ribosomal protein L29p (L35e)	260	233	235	893	624	1208	410.1	343.4	374	1157.4	409.2	859.2	-2.14862	-1.10341	0.00202018
EGO55_01105	LSU ribosomal protein L16p (L10e)	3909	4452	4622	2821	2130	4233	6165.8	6561.7	7355.4	3656.2	1396.6	3010.7	2.49153	1.31703	8.70245e-05
EGO55_01110	SSU ribosomal protein S3p (S3e)	9668	10695	11799	5847	4361	8125	15249.6	15763	18776.7	7578.2	2859.5	5778.9	3.07095	1.61868	9.6259e-07
EGO55_01115	LSU ribosomal protein L22p (L17e)	2883	3454	3662	3471	2503	4636	4547.4	5090.7	5827.6	4498.7	1641.2	3297.3	1.63945	0.713209	0.0373405
EGO55_01120	SSU ribosomal protein S19p (S15e)	801	952	986	1559	1199	1987	1263.4	1403.1	1569.1	2020.6	786.2	1413.2	1.00468	0.00673086	0.985301
EGO55_01125	LSU ribosomal protein L2p (L8e)	11431	13925	16025	9435	6656	11868	18030.4	20523.6	25501.9	12228.5	4364.3	8441.1	2.55921	1.3557	2.38264e-05
EGO55_01130	LSU ribosomal protein L23p (L23Ae)	1186	1512	1604	5390	2839	5954	1870.7	2228.5	2552.6	6985.9	1861.5	4234.8	-1.96609	-0.975327	0.00919147
EGO55_01135	LSU ribosomal protein L4p (L1e)	7201	8427	11029	7602	3865	8333	11358.3	12420.3	17551.3	9852.8	2534.3	5926.8	2.25724	1.17456	0.00226811
EGO55_01140	LSU ribosomal protein L3p (L3e)	15771	19080	23620	26208	18324	29159	24876	28121.4	37588.4	33967.7	12015	20739.2	1.35775	0.441214	0.214728
EGO55_01145	SSU ribosomal protein S10p (S20e)	8620	11509	16561	11876	22962	17013	13596.5	16962.7	26354.9	15392.3	15056.1	12100.4	1.33764	0.419689	0.149004
EGO55_01150	Translation elongation factor Tu	93160	106552	107558	71551	59541	90259	146944	157044	171166	92736	39040.9	64196.4	2.42464	1.27777	7.26513e-06
EGO55_01155	Translation elongation factor G	19769	25837	28727	25558	10061	31525	31182.1	38080.3	45715.6	33125.3	6597	22422.1	1.85028	0.887743	0.0361083
EGO55_01160	SSU ribosomal protein S7p (S5e)	4246	5133	5408	4960	1407	3897	6697.3	7565.4	8606.2	6428.6	922.6	2771.7	2.25994	1.17629	0.0170277
EGO55_01165	SSU ribosomal protein S12p (S23e)	5615	7470	9056	5457	2809	4650	8856.7	11009.8	14411.5	7072.7	1841.9	3307.3	2.80564	1.48833	0.00020132
EGO55_01170	hypothetical protein	1089	1502	2079	2964	19511	5534	1717.7	2213.8	3308.5	3841.6	12793.3	3936	-2.84167	-1.50674	0.000850723
EGO55_01175	3-oxosteroid 1-dehydrogenase (EC 1.3.99.4)	1354	1347	1160	529	1712	1027	2135.7	1985.3	1846	685.6	1122.6	730.5	2.34602	1.23021	4.87152e-10
EGO55_01180	hypothetical protein	1581	2054	1305	8996	8403	9315	2493.8	3027.3	2076.8	11659.6	5509.8	6625.3	-3.13105	-1.64665	1.75087e-07
EGO55_01185	hypothetical protein	36731	47924	19300	24229	60237	32451	57936.7	70633.7	30713.7	31402.8	39497.3	23080.7	1.69486	0.761166	0.089216
EGO55_01190	LysR family transcriptional regulator	2177	1839	1705	1934	2392	3083	3433.8	2710.4	2713.3	2506.6	1568.4	2192.8	1.41394	0.49972	0.0393189
EGO55_01195	ApaG protein	4878	4673	3488	3594	8328	6924	7694.2	6887.4	5550.7	4658.1	5460.7	4924.7	1.33802	0.420099	0.00525204
EGO55_01200	Chemotaxis protein methyltransferase CheR (EC 2.1.1.80)	451	502	614	641	1258	1193	711.4	739.9	977.1	830.8	824.9	848.5	-1.03148	-0.0447094	0.826167
EGO55_01205	O-acetylhomoserine sulfhydrylase (EC 2.5.1.49) / O-succinylhomoserine sulfhydrylase (EC 2.5.1.48)	3955	3747	3317	3524	3687	4436	6238.3	5522.6	5278.6	4567.4	2417.6	3155.1	1.68129	0.749564	0.00319727
EGO55_01210	3-isopropylmalate dehydrogenase (EC 1.1.1.85)	4209	4559	4499	1308	1501	1872	6639	6719.4	7159.6	1695.3	984.2	1331.5	5.12033	2.35624	3.8938e-20
EGO55_01215	DNA recombination and repair protein RecO	334	350	402	576	627	857	526.8	515.9	639.7	746.5	411.1	609.5	-1.04796	-0.0675882	0.8029
EGO55_01220	FIG018229: hypothetical protein	1361	1003	693	3144	1786	4097	2146.7	1478.3	1102.8	4074.9	1171.1	2914	-1.72524	-0.786799	0.0460882
EGO55_01225	CrtK protein	1216	1048	971	324	859	597	1918	1544.6	1545.2	419.9	563.2	424.6	3.55024	1.82792	6.69523e-21
EGO55_01230	RNA binding methyltransferase FtsJ like	706	624	637	358	657	631	1113.6	919.7	1013.7	464	430.8	448.8	2.26992	1.18264	3.35542e-16
EGO55_01235	hypothetical protein	1987	2126	1645	1486	2135	2629	3134.1	3133.4	2617.8	1926	1399.9	1869.9	1.711	0.774839	0.000315601
EGO55_01240	Branched-chain amino acid aminotransferase (EC 2.6.1.42)	6478	6978	6709	2175	3112	3155	10217.9	10284.7	10676.6	2819	2040.5	2244	4.39253	2.13505	2.07444e-32
EGO55_01245	hypothetical protein	980	1122	670	407	1222	921	1545.8	1653.7	1066.2	527.5	801.3	655.1	2.14664	1.10208	2.06968e-06
EGO55_01250	Glutathione S-transferase (EC 2.5.1.18)	1286	1797	1059	1056	2489	1760	2028.4	2648.5	1685.3	1368.7	1632	1251.8	1.49601	0.581124	0.00730736
EGO55_01255	tRNA-Gln	101	122	300	76	256	125	159.3	179.8	477.4	98.5	167.9	88.9	2.29183	1.1965	0.00954668
EGO55_01260	prolyl oligopeptidase family protein	1078	1032	1088	732	2546	1616	1700.4	1521	1731.4	948.7	1669.4	1149.4	1.31274	0.39258	0.0779062
EGO55_01265	hypothetical protein	659	805	528	1543	2372	2205	1039.5	1186.5	840.2	1999.9	1555.3	1568.3	-1.66982	-0.739689	0.00249026
EGO55_01270	Translation elongation factor LepA	3371	3246	3667	2390	2419	3397	5317.2	4784.2	5835.6	3097.6	1586.1	2416.1	2.24637	1.16759	5.32069e-07
EGO55_01275	diguanylate cyclase/phosphodiesterase (GGDEF & EAL domains) with PAS/PAC sensor(s)	2477	2879	1930	6259	5419	9968	3907	4243.3	3071.4	8112.2	3553.2	7089.7	-1.67095	-0.740666	0.00935653
EGO55_01280	diguanylate cyclase/phosphodiesterase (GGDEF & EAL domains) with PAS/PAC sensor(s)	942	1248	1589	1336	1705	2368	1485.8	1839.4	2528.7	1731.6	1118	1684.2	1.2917	0.369266	0.200806
EGO55_01285	Ferredoxin--NADP(+) reductase, actinobacterial (eukaryote-like) type (EC 1.18.1.2)	2483	2531	1608	3103	7118	5547	3916.5	3730.4	2558.9	4021.7	4667.3	3945.3	-1.238	-0.308013	0.170334
EGO55_01290	DNA polymerase III beta subunit (EC 2.7.7.7)	8020	8597	5645	2190	6045	4327	12650.1	12670.8	8983.3	2838.4	3963.7	3077.6	3.47144	1.79554	1.51802e-13
EGO55_01295	3-oxoacyl-[acyl-carrier protein] reductase (EC 1.1.1.100)	2107	2290	1897	804	1274	1714	3323.4	3375.2	3018.8	1042.1	835.4	1219.1	3.13899	1.6503	3.55477e-19
EGO55_01300	hypothetical protein	461	421	414	296	543	721	727.1	620.5	658.8	383.6	356	512.8	1.60001	0.678078	0.000941313
EGO55_01305	Malonyl CoA-acyl carrier protein transacylase (EC 2.3.1.39)	1829	2117	1780	742	1667	1284	2884.9	3120.2	2832.7	961.7	1093	913.2	2.97655	1.57364	1.85861e-23
EGO55_01310	Muramoyltetrapeptide carboxypeptidase (EC 3.4.17.13)	504	499	477	247	691	537	795	735.5	759.1	320.1	453.1	381.9	1.97155	0.97933	1.0714e-09
EGO55_01315	UDP-N-acetylmuramate--alanine ligase (EC 6.3.2.8)	2548	2545	2067	1138	1892	2220	4019	3751	3289.4	1474.9	1240.6	1579	2.57596	1.36511	5.403e-14
EGO55_01320	hypothetical protein	1621	1795	1805	989	1768	1790	2556.8	2645.6	2872.4	1281.8	1159.3	1273.1	2.17555	1.12138	2.08829e-23
EGO55_01325	Molybdenum transport ATP-binding protein ModC (TC 3.A.1.8.1)	61	74	80	132	190	229	96.2	109.1	127.3	171.1	124.6	162.9	-1.37195	-0.456226	0.0595757
EGO55_01330	Molybdenum transport system permease protein ModB (TC 3.A.1.8.1)	152	170	153	152	209	269	239.8	250.6	243.5	197	137	191.3	1.40167	0.487146	0.073771
EGO55_01335	Molybdenum ABC transporter, periplasmic molybdenum-binding protein ModA (TC 3.A.1.8.1)	872	836	630	490	1212	765	1375.4	1232.2	1002.6	635.1	794.7	544.1	1.82807	0.870318	5.14625e-05
EGO55_01340	SSU ribosomal protein S6p	7811	9481	11783	2926	4107	4210	12320.5	13973.7	18751.2	3792.3	2693	2994.3	4.7531	2.24887	2.24284e-17
EGO55_01345	SSU ribosomal protein S18p @ SSU ribosomal protein S18p, zinc-independent	299	338	325	538	652	626	471.6	498.2	517.2	697.3	427.5	445.2	-1.05385	-0.0756691	0.831101
EGO55_01350	LSU ribosomal protein L9p	9743	10698	12332	3256	2791	3792	15367.9	15767.4	19624.9	4220	1830.1	2697	5.80611	2.53757	2.35563e-17
EGO55_01355	Hydrolase	943	1069	857	808	1753	1449	1487.4	1575.6	1363.8	1047.2	1149.4	1030.6	1.37142	0.455676	0.013758
EGO55_01360	Transcriptional regulator, MarR family	328	164	217	5336	3842	5800	517.4	241.7	345.3	6915.9	2519.2	4125.2	-12.279	-3.61812	1.25617e-19
EGO55_01365	Membrane fusion component of tripartite multidrug resistance system	993	458	509	13600	4764	14896	1566.3	675	810	17626.7	3123.7	10594.7	-10.2724	-3.3607	1.1606e-11
EGO55_01370	Inner membrane component of tripartite multidrug resistance system	573	585	970	8234	4048	10750	903.8	862.2	1543.6	10671.9	2654.3	7645.9	-6.33618	-2.66361	4.97655e-11
EGO55_01375	Aspartate-semialdehyde dehydrogenase (EC 1.2.1.11)	8156	12166	11292	3585	7834	5566	12864.7	17931.1	17969.9	4646.5	5136.7	3958.8	3.54868	1.82728	3.69169e-13
EGO55_01380	Putative periplasmic protein	3468	4086	5314	1206	3038	1593	5470.2	6022.2	8456.6	1563.1	1992	1133	4.25504	2.08917	5.65471e-09
EGO55_01385	LSU ribosomal protein L19p	5409	5870	6115	5310	8628	6589	8531.8	8651.6	9731.3	6882.2	5657.4	4686.4	1.56267	0.644012	0.0165395
EGO55_01390	tRNA (Guanine37-N1) -methyltransferase (EC 2.1.1.31)	1788	1853	2069	6136	12969	8382	2820.3	2731.1	3292.6	7952.8	8503.8	5961.7	-2.53485	-1.3419	6.01406e-09
EGO55_01395	16S rRNA processing protein RimM	752	861	1352	1008	1166	1864	1186.1	1269	2151.5	1306.5	764.5	1325.8	1.35677	0.440174	0.17121
EGO55_01400	SSU ribosomal protein S16p	4288	5131	5567	2522	3073	4030	6763.6	7562.4	8859.2	3268.7	2015	2866.3	2.84585	1.50886	3.74534e-09
EGO55_01405	Signal recognition particle, subunit Ffh SRP54 (TC 3.A.5.1.1)	3292	4446	4907	1567	2661	1709	5192.6	6552.8	7808.9	2031	1744.8	1215.5	3.91886	1.97043	2.32468e-08
EGO55_01410	tRNA-Ala	181	166	206	412	819	611	285.5	244.7	327.8	534	537	434.6	-1.75467	-0.8112	0.00522
EGO55_01415	FIG01094671: hypothetical protein	5217	5504	5797	6028	9255	8630	8228.9	8112.2	9225.2	7812.8	6068.5	6138.1	1.27733	0.353129	0.0815417
EGO55_01420	5-Enolpyruvylshikimate-3-phosphate synthase (EC 2.5.1.19)	2682	2890	3185	944	1336	1486	4230.4	4259.5	5068.5	1223.5	876	1056.9	4.30132	2.10478	7.00097e-30
EGO55_01425	hypothetical protein	16	10	9	50	41	66	25.2	14.7	14.3	64.8	26.9	46.9	-2.51415	-1.33007	0.00426466
EGO55_01430	Cytidylate kinase (EC 2.7.4.25)	348	372	513	130	212	253	548.9	548.3	816.4	168.5	139	179.9	3.9295	1.97434	5.25763e-13
EGO55_01435	Putative membrane protein YeiH	139	342	794	316	784	662	219.2	504.1	1263.6	409.6	514.1	470.8	1.42403	0.509984	0.274916
EGO55_01440	Cys regulon transcriptional activator CysB	1356	741	397	3235	3600	5319	2138.9	1092.1	631.8	4192.8	2360.5	3783.1	-2.67562	-1.41987	0.000398915
EGO55_01445	putative membrane protein	2534	2505	1272	5002	8851	8226	3996.9	3692	2024.2	6483	5803.6	5850.7	-1.86707	-0.90078	0.000296945
EGO55_01450	SSU ribosomal protein S1p	35274	39451	55082	5530	8148	8663	55638.6	58145.6	87656.4	7167.3	5342.6	6161.5	10.7903	3.43166	8.21115e-54
EGO55_01455	D-3-phosphoglycerate dehydrogenase (EC 1.1.1.95)	1064	1043	794	701	1150	1268	1678.3	1537.2	1263.6	908.6	754.1	901.9	1.74741	0.805216	0.000894938
EGO55_01460	ATP synthase F0 sector subunit b	4732	5367	6395	2119	1752	3531	7463.9	7910.3	10176.9	2746.4	1148.8	2511.4	3.98988	1.99634	1.11678e-09
EGO55_01465	ATP synthase F0 sector subunit b' (EC 3.6.3.14)	5172	5977	6326	2539	2285	3763	8157.9	8809.3	10067.1	3290.8	1498.3	2676.4	3.62324	1.85728	1.58948e-11
EGO55_01470	ATP synthase F0 sector subunit c (EC 3.6.3.14)	8124	8580	9518	1736	1904	2488	12814.2	12645.8	15146.8	2250	1248.4	1769.6	7.71549	2.94776	1.27056e-38
EGO55_01475	ATP synthase F0 sector subunit a	7652	8238	9598	4120	5698	5625	12069.7	12141.7	15274.1	5339.9	3736.2	4000.8	3.02065	1.59486	2.17406e-15
EGO55_01480	ATP synthase protein I	5009	5729	7634	5339	12742	8029	7900.8	8443.8	12148.6	6919.8	8354.9	5710.6	1.35772	0.441191	0.080388
EGO55_01485	Putative uncharacterized protein ydbL, may be related to amine metabolism	8883	11111	6516	10627	30059	12580	14011.4	16376.1	10369.4	13773.5	19709.6	8947.5	-1.04107	-0.0580617	0.894327
EGO55_01490	Uncharacterized protein ynbE; probable lipoprotein STY1424	1251	1339	800	4510	17349	5881	1973.2	1973.5	1273.1	5845.3	11375.7	4182.8	-4.10061	-2.03584	1.69625e-07
EGO55_01495	Putative uncharacterized protein ydbH	1200	1245	979	2256	1684	3780	1892.8	1835	1558	2924	1104.2	2688.5	-1.27001	-0.344841	0.260482
EGO55_01500	Putative uncharacterized protein ydbH	6148	6451	4419	4217	5209	6572	9697.4	9507.9	7032.3	5465.6	3415.5	4674.3	1.93615	0.953189	4.2472e-05
EGO55_01505	DNA repair protein RadC	763	749	818	610	1364	1101	1203.5	1103.9	1301.7	790.6	894.4	783.1	1.46012	0.546086	2.77009e-06
EGO55_01510	COG3332	285	281	280	330	439	626	449.5	414.2	445.6	427.7	287.9	445.2	1.12994	0.176244	0.466853
EGO55_01515	Adenylosuccinate lyase (EC 4.3.2.2)	5793	6842	8126	1193	2392	1788	9137.4	10084.2	12931.6	1546.2	1568.4	1271.7	7.33241	2.87429	9.9024e-60
EGO55_01520	hypothetical protein	2984	3286	2245	1571	5986	3377	4706.7	4843.1	3572.7	2036.1	3925	2401.9	1.56837	0.649268	0.0125184
EGO55_01525	Orotidine 5'-phosphate decarboxylase (EC 4.1.1.23)	2866	3124	2687	1784	3779	3395	4520.6	4604.4	4276	2312.2	2477.9	2414.7	1.85975	0.895111	4.00343e-07
EGO55_01530	Protein of unknown function DUF541	11669	11910	4917	6696	13915	11307	18405.8	17553.8	7824.8	8678.6	9124	8042.1	1.69415	0.760558	0.0761888
EGO55_01535	hypothetical protein	382	420	610	357	978	725	602.5	619	970.7	462.7	641.3	515.7	1.35126	0.434307	0.0811322
EGO55_01540	Phosphoribosylanthranilate isomerase (EC 5.3.1.24)	696	686	962	745	1334	1306	1097.8	1011.1	1530.9	965.6	874.7	928.9	1.31458	0.394607	0.100282
EGO55_01545	hypothetical protein	54735	46608	28831	62357	59187	61867	86334.9	68694.1	45881.1	80819.8	38808.8	44002.7	1.22784	0.296124	0.505019
EGO55_01550	Tryptophan synthase beta chain (EC 4.2.1.20)	4066	4086	4665	1956	2452	3366	6413.4	6022.2	7423.8	2535.1	1607.8	2394.1	3.03966	1.60391	2.44177e-14
EGO55_01555	Tryptophan synthase alpha chain (EC 4.2.1.20)	1304	1575	1563	536	496	1016	2056.8	2321.3	2487.3	694.7	325.2	722.6	3.94557	1.98023	4.09078e-12
EGO55_01560	Acetyl-coenzyme A carboxyl transferase beta chain (EC 6.4.1.2)	3927	4130	4118	1864	2264	3407	6194.2	6087.1	6553.3	2415.9	1484.5	2423.2	2.98003	1.57533	5.14073e-14
EGO55_01570	AmpG permease	5467	5998	3518	878	2305	1955	8623.2	8840.3	5598.5	1138	1511.4	1390.5	5.70508	2.51225	1.8573e-27
EGO55_01575	Ribosomal large subunit pseudouridine synthase B (EC 4.2.1.70)	1019	1013	874	568	1035	946	1607.3	1493	1390.9	736.2	678.6	672.8	2.15245	1.10598	3.65222e-07
EGO55_01580	16S rRNA (guanine(966)-N(2))-methyltransferase (EC 2.1.1.171) ## SSU rRNA m(2)G966	228	194	218	134	344	256	359.6	285.9	346.9	173.7	225.6	182.1	1.70097	0.766354	0.000992481
EGO55_01585	Permeases of the major facilitator superfamily	1721	1863	1784	1127	2623	1651	2714.6	2745.8	2839	1460.7	1719.9	1174.3	1.90562	0.930262	5.35213e-08
EGO55_01590	hypothetical protein	1194	1600	830	8136	20400	9719	1883.3	2358.2	1320.8	10544.9	13376.2	6912.6	-5.54298	-2.47066	2.05263e-10
EGO55_01595	ATP-dependent DNA helicase UvrD/PcrA	1648	1591	1427	1560	2011	2526	2599.4	2344.9	2270.9	2021.9	1318.6	1796.6	1.40627	0.491878	0.0034891
EGO55_01600	ATP-dependent RNA helicase Atu1833	6534	6431	8681	9379	6842	13135	10306.2	9478.4	13814.8	12156	4486.3	9342.2	1.29325	0.370996	0.259916
EGO55_01605	hypothetical protein	6987	6159	4031	12353	31647	17618	11020.8	9077.6	6414.9	16010.5	20750.9	12530.7	-1.85917	-0.894659	0.000556859
EGO55_01610	D-2-hydroxyglutarate dehydrogenase	1690	1531	1853	1339	5315	2406	2665.7	2256.5	2948.8	1735.5	3485	1711.3	1.1348	0.182432	0.503655
EGO55_01615	Peptide transport system permease protein sapC (TC 3.A.1.5.5)	11101	10652	9229	7377	7302	11290	17509.9	15699.6	14686.9	9561.2	4787.9	8030	2.14064	1.09804	1.66748e-05
EGO55_01620	N-formylglutamate deformylase (EC 3.5.1.68)	846	770	706	1081	2063	2162	1334.4	1134.9	1123.5	1401.1	1352.7	1537.7	-1.19475	-0.256704	0.0875375
EGO55_01625	Response regulator	869	765	620	904	1417	1331	1370.7	1127.5	986.7	1171.7	929.1	946.7	1.14512	0.195502	0.306322
EGO55_01630	tRNA-Val	119	111	287	29	102	40	187.7	163.6	456.7	37.6	66.9	28.4	6.03962	2.59446	7.74266e-09
EGO55_01635	Isocitrate dehydrogenase [NADP] (EC 1.1.1.42)	32241	40003	42711	13946	17514	20204	50854.5	58959.2	67969.5	18075.2	11483.9	14370	4.04759	2.01706	4.19776e-26
EGO55_01640	Aliphatic amidase AmiE (EC 3.5.1.4)	1885	2105	1455	2061	4999	3420	2973.3	3102.5	2315.5	2671.2	3277.8	2432.5	1.00103	0.00147909	0.994954
EGO55_01645	putative Glutathione-regulated potassium-efflux system protein KefB	1857	1981	1812	1012	2085	2196	2929.1	2919.7	2883.6	1311.6	1367.1	1561.9	2.05743	1.04084	1.08201e-16
EGO55_01650	Thiosulfate sulfurtransferase, rhodanese (EC 2.8.1.1)	574	633	691	625	703	1157	905.4	933	1099.6	810.1	461	822.9	1.40488	0.490445	0.0536374
EGO55_01655	Alanyl-tRNA synthetase (EC 6.1.1.7)	9665	11070	9756	6679	8543	10463	15244.8	16315.7	15525.5	8656.5	5601.6	7441.8	2.17044	1.11799	1.27094e-09
EGO55_01660	Methyltransferase	373	443	401	1195	2127	1824	588.3	652.9	638.1	1548.8	1394.7	1297.3	-2.2547	-1.17294	1.85295e-11
EGO55_01665	RecA protein	6700	6717	6309	3787	7766	6246	10568.1	9900	10040	4908.3	5092.2	4442.4	2.11241	1.07889	1.65162e-15
EGO55_01670	sensory box histidine kinase/response regulator	5975	6190	5490	8569	4700	13516	9424.5	9123.2	8736.7	11106.1	3081.8	9613.2	1.1465	0.19724	0.609199
EGO55_01675	hypothetical protein	3230	3130	2437	2136	2893	3091	5094.8	4613.2	3878.2	2768.4	1896.9	2198.5	1.98033	0.985742	7.50853e-05
EGO55_01680	tmRNA-binding protein SmpB	1738	1754	2041	1808	1284	2452	2741.4	2585.2	3248	2343.3	841.9	1744	1.74084	0.799781	0.0179763
EGO55_01685	4-hydroxy-tetrahydrodipicolinate synthase (EC 4.3.3.7)	4579	4371	3996	2555	3455	4273	7222.6	6442.3	6359.2	3311.5	2265.4	3039.2	2.32524	1.21738	1.90903e-11
EGO55_01690	Soluble lytic murein transglycosylase precursor (EC 3.2.1.-)	14904	17401	9521	17994	25825	28183	23508.5	25646.8	15151.5	23321.7	16933.4	20045.1	1.06649	0.0928671	0.760361
EGO55_01695	Transcription elongation factor GreB	609	787	549	2819	1923	4870	960.6	1159.9	873.7	3653.7	1260.9	3463.8	-2.79699	-1.48387	7.58981e-06
EGO55_01700	hypothetical protein	46	40	37	407	632	670	72.6	59	58.9	527.5	414.4	476.5	-7.44012	-2.89533	3.13601e-36
EGO55_01705	hypothetical protein	3	1	3	80	104	102	4.7	1.5	4.8	103.7	68.2	72.5	-22.3366	-4.48134	3.32702e-12
EGO55_01710	hypothetical protein	444	297	362	981	1007	1621	700.3	437.7	576.1	1271.5	660.3	1152.9	-1.79825	-0.846595	0.00313981
EGO55_01715	Mlr4354 like protein	381	329	344	808	732	1306	601	484.9	547.4	1047.2	480	928.9	-1.50173	-0.586627	0.0400124
EGO55_01720	outer membrane protein-like	9570	10265	6488	12927	7486	11260	15095	15129.3	10324.9	16754.5	4908.6	8008.6	1.36678	0.450784	0.28774
EGO55_01725	Ribosomal RNA large subunit methyltransferase N (EC 2.1.1.-)	3238	3636	3605	3564	3730	5936	5107.4	5359	5736.9	4619.2	2445.8	4222	1.4361	0.522161	0.0290496
EGO55_01730	hypothetical protein	40230	61992	30515	5436	29210	10224	63455.8	91368	48561	7045.5	19152.9	7271.8	6.07624	2.60318	3.54063e-09
EGO55_01735	Uncharacterized protein conserved in bacteria	2166	2584	2133	1249	3395	2282	3416.5	3808.5	3394.4	1618.8	2226.1	1623.1	1.9409	0.956723	8.64001e-08
EGO55_01740	FolM Alternative dihydrofolate reductase 1	1007	1037	775	772	1148	1586	1588.4	1528.4	1233.3	1000.6	752.7	1128	1.51028	0.594817	0.0171963
EGO55_01745	Cyclopropane-fatty-acyl-phospholipid synthase (EC 2.1.1.79)	3723	4354	2385	2608	4472	5225	5872.4	6417.2	3795.4	3380.2	2932.3	3716.3	1.60403	0.681704	0.00261742
EGO55_01750	Argininosuccinate synthase (EC 6.3.4.5)	5072	5525	5223	1823	2920	2039	8000.2	8143.1	8311.8	2362.8	1914.6	1450.2	4.27238	2.09504	6.39264e-19
EGO55_01755	hypothetical protein	3249	3528	2438	10244	15244	16226	5124.7	5199.8	3879.8	13277.1	9995.5	11540.7	-2.4505	-1.29307	7.56631e-13
EGO55_01760	Rare lipoprotein A precursor	4537	6430	6394	55	254	174	7156.3	9477	10175.3	71.3	166.5	123.8	73.3828	6.19737	9.48167e-94
EGO55_01765	hypothetical protein	650	845	761	776	2493	1522	1025.3	1245.4	1211	1005.8	1634.7	1082.5	-1.07053	-0.0983211	0.658331
EGO55_01770	hypothetical protein	925	1170	620	1488	4752	2408	1459	1724.4	986.7	1928.6	3115.9	1712.7	-1.62064	-0.696564	0.0153911
EGO55_01775	Excinuclease ABC subunit A	3984	4220	3324	5276	4371	7551	6284.1	6219.7	5289.8	6838.1	2866.1	5370.6	1.18075	0.239705	0.391116
EGO55_01780	hypothetical protein	4502	5159	3002	3094	7577	5317	7101.1	7603.7	4777.3	4010.1	4968.2	3781.7	1.52674	0.610453	0.0240479
EGO55_01785	hypothetical protein	782	762	835	471	806	800	1233.5	1123.1	1328.8	610.5	528.5	569	2.16042	1.11131	5.51432e-11
EGO55_01790	hypothetical protein	903	966	1005	555	595	863	1424.3	1423.8	1599.3	719.3	390.1	613.8	2.58595	1.37069	2.47251e-07
EGO55_01795	hypothetical protein	850	712	657	570	1032	1198	1340.7	1049.4	1045.5	738.8	676.7	852.1	1.51489	0.599214	0.00534485
EGO55_01800	hypothetical protein	34	21	35	157	447	240	53.6	31	55.7	203.5	293.1	170.7	-4.77632	-2.2559	2.95222e-10
EGO55_01805	Putative sulfate permease	980	1021	902	795	2439	1686	1545.8	1504.8	1435.4	1030.4	1599.2	1199.2	1.16984	0.226317	0.223918
EGO55_01810	DinB family protein	908	1033	685	967	3625	1587	1432.2	1522.5	1090.1	1253.3	2376.9	1128.7	-1.1771	-0.235236	0.462958
EGO55_01815	hypothetical protein	284	295	210	291	604	509	448	434.8	334.2	377.2	396	362	1.07208	0.100417	0.712077
EGO55_01820	protein of unknown function DUF1275	766	751	685	787	1350	1335	1208.2	1106.9	1090.1	1020	885.2	949.5	1.19375	0.255498	0.156842
EGO55_01825	Quaternary ammonium compound-resistance protein SugE	386	491	1074	156	830	276	608.8	723.7	1709.1	202.2	544.2	196.3	3.22036	1.68722	0.000333333
EGO55_01830	hypothetical protein	39	93	89	451	816	758	61.5	137.1	141.6	584.5	535	539.1	-4.86817	-2.28338	9.50156e-18
EGO55_01835	hypothetical protein	4628	5944	3189	9070	21666	16774	7299.9	8760.7	5074.9	11755.5	14206.4	11930.5	-1.79282	-0.842234	0.000107518
EGO55_01840	Mll6900 protein	4909	5188	3417	3309	8124	5702	7743.1	7646.4	5437.7	4288.7	5326.9	4055.5	1.52329	0.607194	0.0021926
EGO55_01845	Protein export cytoplasm protein SecA ATPase RNA helicase (TC 3.A.5.1.1)	4800	6996	7642	12368	6312	18116	7571.2	10311.2	12161.3	16029.9	4138.8	12884.9	-1.10008	-0.137607	0.736281
EGO55_01850	hypothetical protein	409	547	319	1511	1129	2340	645.1	806.2	507.7	1958.4	740.3	1664.3	-2.22524	-1.15396	0.000802545
EGO55_01855	Ferric siderophore transport system, periplasmic binding protein TonB	723	771	840	155	497	313	1140.4	1136.4	1336.8	200.9	325.9	222.6	4.7927	2.26084	6.54519e-30
EGO55_01860	Glutamate N-acetyltransferase (EC 2.3.1.35) / N-acetylglutamate synthase (EC 2.3.1.1)	1548	1464	1611	670	882	966	2441.7	2157.7	2563.7	868.4	578.3	687.1	3.36355	1.74999	1.23805e-15
EGO55_01865	Inositol-1-monophosphatase (EC 3.1.3.25)	333	321	382	581	563	1004	525.2	473.1	607.9	753	369.2	714.1	-1.14109	-0.19041	0.478283
EGO55_01870	FIG149041: Thioredoxin	3328	3325	1963	4177	2774	5443	5249.3	4900.6	3123.9	5413.7	1818.9	3871.3	1.19585	0.258041	0.474472
EGO55_01875	FIG061771: ATP-dependent nuclease subunit A	2594	2638	3439	547	891	1199	4091.6	3888.1	5472.8	709	584.2	852.8	6.26887	2.6482	2.04528e-29
EGO55_01880	FIG041266: ATP-dependent nuclease subunit B	2065	2148	3011	878	787	1990	3257.2	3165.9	4791.6	1138	516	1415.4	3.65512	1.86992	2.28853e-08
EGO55_01885	FIG006611: nucleotidyltransferase	492	580	508	361	366	650	776	854.8	808.4	467.9	240	462.3	2.08963	1.06325	9.79881e-05
EGO55_01890	COG3178: Predicted phosphotransferase related to Ser/Thr protein kinases	1799	1693	1430	728	1222	1426	2837.6	2495.3	2275.7	943.5	801.3	1014.2	2.7586	1.46394	3.98705e-15
EGO55_01895	TsaE protein, required for threonylcarbamoyladenosine t(6)A37 formation in tRNA	169	136	167	166	197	332	266.6	200.4	265.8	215.1	129.2	236.1	1.26534	0.339523	0.243034
EGO55_01900	FIG056333: sensor	4900	4785	4754	2411	3394	4279	7728.9	7052.5	7565.4	3124.9	2225.4	3043.4	2.6633	1.41321	1.91437e-13
EGO55_01905	Adenosylhomocysteinase (EC 3.3.1.1)	15375	14975	11162	6870	8345	10372	24251.4	22071.2	17763	8904.1	5471.8	7377.1	2.94664	1.55907	5.80451e-12
EGO55_01910	Peroxiredoxin	9349	11471	10856	4779	6710	8360	14746.4	16906.7	17276	6194	4399.7	5946	2.95892	1.56507	4.56464e-17
EGO55_01915	GTP cyclohydrolase I (EC 3.5.4.16) type 1	1563	1577	1742	1300	2503	2245	2465.4	2324.3	2772.2	1684.9	1641.2	1596.7	1.53627	0.619434	2.06292e-05
EGO55_01920	Predicted transcriptional regulator	520	536	409	353	960	763	820.2	790	650.9	457.5	629.5	542.7	1.38316	0.46797	0.00608686
EGO55_01925	Transcriptional regulator, AsnC family	494	504	534	200	453	309	779.2	742.8	849.8	259.2	297	219.8	3.0552	1.61127	1.55961e-13
EGO55_01930	hypothetical protein	191	286	229	299	1102	526	301.3	421.5	364.4	387.5	722.6	374.1	-1.36726	-0.451285	0.138432
EGO55_01935	Outer membrane receptor proteins, mostly Fe transport	54	71	77	40	204	108	85.2	104.6	122.5	51.8	133.8	76.8	1.17888	0.237422	0.578626
EGO55_01940	tRNA-Arg	118	169	336	38	64	50	186.1	249.1	534.7	49.3	42	35.6	7.69562	2.94404	3.10176e-13
EGO55_01945	5-methyl-dCTP pyrophosphohydrolase (EC 3.6.1.-)	267	329	303	167	558	320	421.1	484.9	482.2	216.4	365.9	227.6	1.70694	0.771414	0.00157474
EGO55_01950	hypothetical protein	183	299	279	1149	1012	1467	288.7	440.7	444	1489.2	663.6	1043.4	-2.72059	-1.44392	1.18622e-05
EGO55_01955	Flp pilus assembly protein, pilin Flp	4373	4428	2971	15922	11427	19580	6897.6	6526.3	4728	20636.2	7492.7	13926.2	-2.31661	-1.21202	0.000488813
EGO55_01960	Putative Zn-dependent protease	5929	7240	4841	7780	16776	10693	9352	10670.8	7703.9	10083.5	11000	7605.4	-1.03467	-0.0491716	0.86337
EGO55_01965	Acetyl-coenzyme A carboxyl transferase alpha chain (EC 6.4.1.2)	4932	5175	5195	2934	3580	5333	7779.4	7627.3	8267.2	3802.7	2347.4	3793.1	2.38163	1.25195	2.31128e-08
EGO55_01970	Tyrosine recombinase XerD	555	484	534	401	522	846	875.4	713.4	849.8	519.7	342.3	601.7	1.66775	0.737904	0.000627905
EGO55_01975	FIG094713: hypothetical protein	7406	7560	6319	3501	4627	6641	11681.7	11142.4	10055.9	4537.6	3033.9	4723.4	2.67488	1.41948	4.43269e-12
EGO55_01980	Shikimate kinase I (EC 2.7.1.71)	611	616	828	433	634	775	963.7	907.9	1317.7	561.2	415.7	551.2	2.08943	1.06311	3.31055e-06
EGO55_01985	3-dehydroquinate synthase (EC 4.2.3.4)	1863	1930	1949	870	1299	1604	2938.6	2844.6	3101.6	1127.6	851.8	1140.8	2.85077	1.51135	2.62747e-23
EGO55_01990	Protein secretion chaperonin CsaA	1762	1945	2601	221	162	318	2779.2	2866.7	4139.2	286.4	106.2	226.2	15.9047	3.99138	4.6422e-37
EGO55_01995	Propionyl-CoA carboxylase biotin-containing subunit (EC 6.4.1.3)	28258	32803	32804	3146	2445	5328	44572	48347.3	52203.7	4077.5	1603.2	3789.5	15.3282	3.93811	1.11533e-30
EGO55_02000	Biotin synthase (EC 2.8.1.6)	6442	7382	6319	1527	1576	2519	10161.1	10880.1	10055.9	1979.1	1033.4	1791.6	6.47652	2.69522	1.46901e-19
EGO55_02005	Methylmalonyl-CoA mutase (EC 5.4.99.2)	24171	30776	23994	3464	3081	5699	38125.5	45359.8	38183.6	4489.6	2020.2	4053.4	11.5201	3.52608	1.49823e-19
EGO55_02010	Enoyl-CoA hydratase (EC 4.2.1.17)	7903	10280	6619	845	1169	1402	12465.6	15151.4	10533.4	1095.2	766.5	997.2	13.3509	3.73887	1.42923e-30
EGO55_02015	Methylmalonyl-CoA epimerase (EC 5.1.99.1); Ethylmalonyl-CoA epimerase	3434	5391	2837	747	863	1135	5416.5	7945.6	4514.7	968.2	565.9	807.3	7.64178	2.93391	3.22555e-17
EGO55_02020	Propionyl-CoA carboxylase carboxyl transferase subunit (EC 6.4.1.3)	30201	43098	25367	3046	3385	4617	47636.8	63520.8	40368.6	3947.9	2219.5	3283.8	16.0372	4.00335	5.11259e-43
EGO55_02025	Transcriptional regulator, XRE family	593	538	610	707	1696	1360	935.4	792.9	970.7	916.3	1112.1	967.3	-1.11141	-0.152391	0.368704
EGO55_02030	Glutathione reductase (EC 1.8.1.7)	2754	3183	2315	1580	1817	1998	4344	4691.3	3684	2047.8	1191.4	1421.1	2.73255	1.45025	5.09452e-10
EGO55_02035	Glucose-6-phosphate isomerase (EC 5.3.1.9)	2860	3732	2927	982	2190	1998	4511.1	5500.5	4658	1272.8	1436	1421.1	3.54872	1.8273	2.1017e-50
EGO55_02040	Signal peptidase I (EC 3.4.21.89)	2206	2165	2122	2407	2508	3943	3479.6	3190.9	3376.9	3119.7	1644.5	2804.4	1.32816	0.409426	0.113517
EGO55_02045	Ribonuclease III (EC 3.1.26.3)	604	606	724	635	536	1040	952.7	893.2	1152.2	823	351.5	739.7	1.56866	0.649529	0.0389577
EGO55_02050	GTP-binding protein Era	1190	1327	1754	742	605	1431	1877	1955.8	2791.3	961.7	396.7	1017.8	2.7901	1.48032	7.047e-06
EGO55_02055	DNA topoisomerase I (EC 5.99.1.2)	6649	7642	6547	8545	5251	11683	10487.6	11263.3	10418.8	11075	3443.1	8309.5	1.40953	0.495215	0.126225
EGO55_02060	hypothetical protein	1269	1179	1071	687	2218	1430	2001.6	1737.7	1704.4	890.4	1454.3	1017.1	1.61646	0.692837	0.000263958
EGO55_02065	hypothetical protein	311	340	359	179	554	382	490.5	501.1	571.3	232	363.3	271.7	1.79188	0.841471	1.09725e-05
EGO55_02070	Rossmann fold nucleotide-binding protein Smf possibly involved in DNA uptake	336	339	395	222	654	497	530	499.6	628.6	287.7	428.8	353.5	1.54301	0.625751	0.00261742
EGO55_02075	Acyl-phosphate:glycerol-3-phosphate O-acyltransferase PlsY	804	872	865	557	2124	1349	1268.2	1285.2	1376.5	721.9	1392.7	959.5	1.27603	0.351661	0.13236
EGO55_02080	Glutamate racemase (EC 5.1.1.3)	670	539	487	509	1174	940	1056.8	794.4	775	659.7	769.8	668.6	1.25037	0.322351	0.0676424
EGO55_02085	5-aminolevulinate synthase (EC 2.3.1.37)	6866	6220	5166	11316	10489	14388	10829.9	9167.5	8221.1	14666.5	6877.6	10233.4	-1.12594	-0.17113	0.545287
EGO55_02090	GGDEF domain protein	3228	4667	4017	16097	35658	28983	5091.6	6878.5	6392.6	20863	23380.9	20614.1	-3.53201	-1.82049	1.83767e-19
EGO55_02095	DNA-binding protein	899	1198	808	1975	1724	3045	1418	1765.7	1285.8	2559.8	1130.4	2165.7	-1.30941	-0.388922	0.243034
EGO55_02100	Ornithine decarboxylase (EC 4.1.1.17) / Arginine decarboxylase (EC 4.1.1.19)	37292	39479	24753	31832	52817	41708	58821.6	58186.8	39391.5	41256.9	34632	29664.7	1.48173	0.567279	0.162187
EGO55_02105	Carboxynorspermidine decarboxylase, putative (EC 4.1.1.-)	1501	1696	1538	2144	2343	3740	2367.6	2499.7	2447.5	2778.8	1536.3	2660.1	1.04922	0.069322	0.792784
EGO55_02110	membrane protein, putative	133	181	128	453	419	637	209.8	266.8	203.7	587.1	274.7	453.1	-1.92613	-0.945703	0.0013059
EGO55_02115	Carboxynorspermidine dehydrogenase, putative (EC 1.1.1.-)	6919	7975	5755	4537	6064	6242	10913.5	11754.1	9158.4	5880.3	3976.2	4439.6	2.2268	1.15497	2.19571e-06
EGO55_02120	Thioredoxin reductase (EC 1.8.1.9)	6126	6449	5399	3461	3796	3826	9662.7	9505	8591.9	4485.7	2489	2721.2	2.86425	1.51816	1.67071e-07
EGO55_02125	Alpha/beta hydrolase fold	3159	2778	2197	1852	2907	3633	4982.8	4094.4	3496.3	2400.3	1906.1	2584	1.82507	0.86795	7.87371e-05
EGO55_02130	Alpha,alpha-trehalose-phosphate synthase [UDP-forming] (EC 2.4.1.15)	1147	1585	1350	772	909	1369	1809.2	2336.1	2148.4	1000.6	596	973.7	2.45179	1.29384	1.84591e-08
EGO55_02135	Glucoamylase (EC 3.2.1.3)	1659	2323	1892	1181	1417	2263	2616.8	3423.8	3010.9	1530.7	929.1	1609.6	2.22603	1.15447	9.23871e-08
EGO55_02140	Trehalose-6-phosphate phosphatase (EC 3.1.3.12)	587	854	1130	583	1423	1330	925.9	1258.7	1798.3	755.6	933.1	946	1.51026	0.594799	0.0117497
EGO55_02145	Isochorismatase (EC 3.3.2.1)	224	286	404	150	448	253	353.3	421.5	642.9	194.4	293.8	179.9	2.11546	1.08097	5.12161e-05
EGO55_02150	S-adenosylmethionine synthetase (EC 2.5.1.6)	12862	12814	8980	6428	10574	10384	20287.6	18886.1	14290.6	8331.2	6933.4	7385.6	2.36074	1.23924	3.52517e-11
EGO55_02155	Apolipoprotein N-acyltransferase (EC 2.3.1.-)	4797	4195	4007	1385	2303	2464	7566.4	6182.9	6376.7	1795.1	1510.1	1752.5	3.98083	1.99307	9.7167e-30
EGO55_02160	Eukaryotic translation initiation factor 3 subunit 10	8535	8754	8707	4314	11967	9682	13462.5	12902.2	13856.2	5591.3	7846.7	6886.3	1.97861	0.984486	7.49596e-06
EGO55_02165	Protein-N(5)-glutamine methyltransferase PrmC, methylates polypeptide chain release factors RF1 and RF2	375	348	498	269	400	531	591.5	512.9	792.5	348.6	262.3	377.7	1.92028	0.941316	0.00022876
EGO55_02170	Peptide chain release factor 1	1101	1256	1425	593	893	1098	1736.6	1851.2	2267.7	768.6	585.5	780.9	2.74497	1.45679	9.55645e-13
EGO55_02175	Histidyl-tRNA synthetase (EC 6.1.1.21)	3233	3127	2795	1022	1419	1344	5099.5	4608.8	4447.9	1324.6	930.4	955.9	4.41443	2.14223	2.10297e-21
EGO55_02180	Inorganic pyrophosphatase (EC 3.6.1.1)	3904	4280	5040	1083	1265	1317	6157.9	6308.2	8020.6	1403.7	829.5	936.7	6.47067	2.69391	5.41973e-22
EGO55_02185	TldE protein, part of TldE/TldD proteolytic complex	1753	1819	1389	992	2483	1984	2765.1	2681	2210.4	1285.7	1628.1	1411.1	1.76876	0.822736	3.42898e-07
EGO55_02190	FIG00636635: hypothetical protein	162	252	334	1769	6042	3831	255.5	371.4	531.5	2292.8	3961.7	2724.8	-7.7533	-2.95481	1.34483e-16
EGO55_02195	Lipopolysaccharide ABC transporter, ATP-binding protein LptB	1822	1630	1499	1764	2673	3166	2873.9	2402.4	2385.5	2286.3	1752.7	2251.8	1.21856	0.285181	0.0907621
EGO55_02200	RNA polymerase sigma-54 factor RpoN	584	487	696	651	1046	1544	921.2	717.8	1107.6	843.7	685.9	1098.2	1.04479	0.0632099	0.795078
EGO55_02205	DNA-binding response regulator CtrA	3637	4227	3321	10564	8856	15835	5736.7	6230	5285	13691.8	5806.9	11262.6	-1.78283	-0.834173	0.00449256
EGO55_02210	3-oxoacyl-[acyl-carrier protein] reductase (EC 1.1.1.100)	481	483	489	1061	1171	2095	758.7	711.9	778.2	1375.1	767.8	1490.1	-1.6145	-0.691088	0.00439794
EGO55_02215	Transcriptional regulator, TetR family	277	284	311	1174	1238	1972	436.9	418.6	494.9	1521.6	811.8	1402.6	-2.76435	-1.46694	1.39222e-08
EGO55_02220	hypothetical protein	799	801	762	6607	9616	9318	1260.3	1180.6	1212.6	8563.2	6305.2	6627.4	-5.88223	-2.55636	8.87131e-50
EGO55_02225	Esterase	172	162	126	471	1055	964	271.3	238.8	200.5	610.5	691.8	685.6	-2.80063	-1.48575	3.67906e-17
EGO55_02230	Dehydrogenases with different specificities (related to short-chain alcohol dehydrogenases)	147	169	255	337	949	634	231.9	249.1	405.8	436.8	622.3	450.9	-1.70696	-0.771431	0.000859134
EGO55_02235	20-beta-hydroxysteroid dehydrogenase (EC 1.1.1.53)	614	632	634	275	946	709	968.5	931.5	1008.9	356.4	620.3	504.3	1.95449	0.966795	3.20329e-07
EGO55_02240	Permeases of the major facilitator superfamily	414	454	697	542	1841	1115	653	669.1	1109.2	702.5	1207.1	793	-1.11307	-0.154543	0.594311
EGO55_02245	Bile acid 7-alpha dehydratase (EC 4.2.1.106)	2527	2460	2768	1992	3018	3759	3985.9	3625.7	4404.9	2581.8	1978.9	2673.6	1.6617	0.732661	2.20404e-06
EGO55_02250	hypothetical protein	1137	1127	990	793	2610	1431	1793.4	1661	1575.5	1027.8	1711.4	1017.8	1.33765	0.419699	0.0865408
EGO55_02255	3-oxoacyl-[acyl-carrier protein] reductase (EC 1.1.1.100)	350	452	428	428	1101	661	552.1	666.2	681.1	554.7	721.9	470.1	1.08653	0.11973	0.591176
EGO55_02260	L-fuco-beta-pyranose dehydrogenase (EC 1.1.1.122)	1399	1583	1155	1960	3426	3784	2206.7	2333.1	1838	2540.3	2246.4	2691.4	-1.17214	-0.22914	0.110377
EGO55_02265	Outer membrane receptor proteins, mostly Fe transport	10090	10914	16574	251	1177	543	15915.2	16085.8	26375.5	325.3	771.8	386.2	39.2654	5.29519	3.39164e-66
EGO55_02270	Long-chain-fatty-acid--CoA ligase (EC 6.2.1.3)	376	363	397	2453	4994	4090	593.1	535	631.8	3179.3	3274.6	2909	-5.32178	-2.41191	8.66774e-61
EGO55_02275	hypothetical protein	411	374	521	932	1756	1646	648.3	551.2	829.1	1207.9	1151.4	1170.7	-1.74061	-0.799593	7.26513e-06
EGO55_02280	putative periplasmic protein kinase ArgK and related GTPases of G3E family	92	93	122	769	767	1329	145.1	137.1	194.1	996.7	502.9	945.2	-5.12964	-2.35886	2.64362e-16
EGO55_02285	B12 binding domain of Methylmalonyl-CoA mutase (EC 5.4.99.2)	68	72	42	493	288	699	107.3	106.1	66.8	639	188.8	497.2	-4.71626	-2.23764	6.93013e-08
EGO55_02290	Methylmalonyl-CoA mutase (EC 5.4.99.2)	598	632	498	3275	3312	4422	943.2	931.5	792.5	4244.7	2171.7	3145.1	-3.58229	-1.84088	9.76943e-16
EGO55_02295	Transcriptional regulator, AraC family	498	351	320	4326	3283	7154	785.5	517.3	509.2	5606.9	2152.7	5088.3	-7.08916	-2.82561	1.21778e-17
EGO55_02300	Outer membrane receptor proteins, mostly Fe transport	704	907	1128	14479	29691	24712	1110.4	1336.8	1795.1	18766	19468.3	17576.3	-13.1565	-3.7177	7.20928e-59
EGO55_02305	3-oxoacyl-[acyl-carrier protein] reductase (EC 1.1.1.100)	1708	1602	1507	2111	2667	3494	2694.1	2361.1	2398.2	2736	1748.7	2485.1	1.07008	0.097716	0.63994
EGO55_02310	3-oxoacyl-[acyl-carrier protein] reductase (EC 1.1.1.100)	705	756	716	1397	1927	2297	1112	1114.2	1139.4	1810.6	1263.5	1633.7	-1.39688	-0.48221	0.00195732
EGO55_02315	FIG01318144: Rieske (2Fe-2S) domain-containing protein	46774	50251	31656	35005	56486	49883	73777.8	74063.4	50376.8	45369.4	37037.8	35479.1	1.68146	0.749712	0.0146234
EGO55_02320	Transcriptional regulator, LysR family	528	533	349	986	2827	1340	832.8	785.6	555.4	1277.9	1853.7	953.1	-1.87931	-0.9102	0.00329348
EGO55_02325	Alcohol dehydrogenase (EC 1.1.1.1)	1850	1788	1703	1014	2373	1884	2918.1	2635.3	2710.1	1314.2	1556	1340	1.96095	0.971555	1.67057e-13
EGO55_02330	Gamma-BHC dehydrochlorinase	715	873	880	242	812	504	1127.8	1286.7	1400.4	313.7	532.4	358.5	3.15269	1.65658	1.28252e-17
EGO55_02335	steroid delta-isomerase	453	560	761	176	828	342	714.5	825.4	1211	228.1	542.9	243.2	2.70389	1.43503	1.41251e-05
EGO55_02340	2,4-dienoyl-CoA reductase [NADPH] (EC 1.3.1.34)	2483	2614	2526	752	1598	1541	3916.5	3852.7	4019.8	974.7	1047.8	1096	3.77687	1.91719	6.00047e-46
EGO55_02345	4-hydroxyphenylpyruvate dioxygenase (EC 1.13.11.27)	394	402	457	132	400	324	621.5	592.5	727.3	171.1	262.3	230.4	2.9086	1.54033	1.43362e-10
EGO55_02350	Protein of unknown function DUF541	975	1119	672	1500	5207	2672	1537.9	1649.3	1069.4	1944.1	3414.2	1900.5	-1.7058	-0.770451	0.00587011
EGO55_02355	hypothetical protein	1474	1634	1706	1122	1959	2034	2325	2408.3	2714.9	1454.2	1284.5	1446.7	1.78029	0.832109	4.92225e-08
EGO55_02360	uncharacterized protein SCO0976	647	695	502	432	1067	635	1020.5	1024.3	798.9	559.9	699.6	451.6	1.66149	0.73248	0.00552725
EGO55_02365	3-oxoacyl-[acyl-carrier protein] reductase (EC 1.1.1.100)	136	182	191	489	1510	932	214.5	268.2	304	633.8	990.1	662.9	-2.91205	-1.54203	1.57656e-13
EGO55_02370	hypothetical protein	842	940	442	26634	21417	33447	1328.1	1385.4	703.4	34519.9	14043.1	23789.1	-21.1724	-4.40411	6.28097e-27
EGO55_02375	Oxidoreductase, zinc-binding dehydrogenase family	357	313	308	3217	2235	4908	563.1	461.3	490.1	4169.5	1465.5	3490.8	-6.02348	-2.5906	1.49266e-15
EGO55_02380	hypothetical protein	3336	3643	2208	3276	4906	5848	5262	5369.3	3513.8	4246	3216.9	4159.4	1.21729	0.283672	0.258065
EGO55_02385	Hydrolase, alpha/beta fold family protein, At1g52510/AT4G12830 homolog, group4	410	503	407	531	923	1185	646.7	741.4	647.7	688.2	605.2	842.8	-1.04938	-0.0695395	0.728523
EGO55_02390	Short-chain dehydrogenase/reductase SDR	859	824	864	1402	1714	2921	1354.9	1214.5	1375	1817.1	1123.9	2077.6	-1.27187	-0.346946	0.12345
EGO55_02395	Oxidoreductase, short chain dehydrogenase/reductase family	2151	1945	1509	3266	4707	5770	3392.8	2866.7	2401.4	4233	3086.4	4103.9	-1.31864	-0.399052	0.0645225
EGO55_02400	2,3-butanediol dehydrogenase, R-alcohol forming, (R)- and (S)-acetoin-specific (EC 1.1.1.4)	1659	1636	1246	3415	3223	6417	2616.8	2411.2	1982.9	4426.1	2113.3	4564.1	-1.58338	-0.663011	0.0268106
EGO55_02405	Transcriptional regulator, AraC family	4237	3626	3348	11690	22101	20240	6683.1	5344.2	5327.9	15151.2	14491.6	14395.6	-2.53745	-1.34338	1.23958e-26
EGO55_02410	Threonine dehydrogenase and related Zn-dependent dehydrogenases	247	293	214	1174	3115	2034	389.6	431.8	340.6	1521.6	2042.5	1446.7	-4.31269	-2.10859	1.77567e-28
EGO55_02415	hypothetical protein	330	334	299	1578	1999	2929	520.5	492.3	475.8	2045.2	1310.7	2083.2	-3.65233	-1.86882	1.69017e-14
EGO55_02420	hypothetical protein	338	330	285	1843	1798	3419	533.1	486.4	453.5	2388.7	1178.9	2431.8	-4.07045	-2.02519	3.1031e-16
EGO55_02425	putative dioxygenase	22	27	17	292	315	498	34.7	39.8	27.1	378.5	206.5	354.2	-9.20173	-3.20191	1.03762e-22
EGO55_02430	Sugar phosphate isomerases/epimerases	119	118	132	679	503	1162	187.7	173.9	210.1	880	329.8	826.5	-3.55787	-1.83102	3.96086e-08
EGO55_02435	D-galactose 1-dehydrogenase (EC 1.1.1.48)	329	321	384	1001	811	1845	518.9	473.1	611.1	1297.4	531.8	1312.3	-1.95804	-0.969409	0.0013685
EGO55_02440	3-oxoacyl-[acyl-carrier protein] reductase (EC 1.1.1.100)	424	426	364	896	709	1427	668.8	627.9	579.3	1161.3	464.9	1014.9	-1.40616	-0.491759	0.130454
EGO55_02445	Short chain oxidoreductase	226	256	249	822	673	1282	356.5	377.3	396.3	1065.4	441.3	911.8	-2.13635	-1.09515	7.52415e-05
EGO55_02450	putative 3-alpha-hydroxysteroid dehydrogenase	1251	1268	879	926	2537	1634	1973.2	1868.9	1398.8	1200.2	1663.5	1162.2	1.3012	0.379848	0.111811
EGO55_02455	Major facilitator superfamily transporter	353	448	578	679	1612	1479	556.8	660.3	919.8	880	1057	1051.9	-1.39992	-0.485342	0.0383616
EGO55_02460	Hydride transferase 1 (Fragment)	3069	3019	2738	1559	3635	2647	4840.8	4449.6	4357.2	2020.6	2383.5	1882.7	2.17042	1.11797	1.07466e-09
EGO55_02465	7,8-didemethyl-8-hydroxy-5-deazariboflavin synthase subunit 1 / 7,8-didemethyl-8-hydroxy-5-deazariboflavin synthase subunit 2	2585	2245	1967	1533	2177	3147	4077.4	3308.8	3130.2	1986.9	1427.5	2238.3	1.8609	0.896	4.11046e-05
EGO55_02470	NADPH-dependent F420 reductase	1239	1120	1053	753	1083	1694	1954.3	1650.7	1675.7	975.9	710.1	1204.9	1.82711	0.869562	2.00051e-05
EGO55_02475	Coenzyme F420-0:L-glutamate ligase @ Coenzyme F420-1:L-glutamate ligase	693	590	797	280	345	650	1093.1	869.6	1268.3	362.9	226.2	462.3	3.07523	1.62069	9.18723e-11
EGO55_02480	Lactyl (2) diphospho-(5')guanosine:7,8-didemethyl-8-hydroxy-5-deazariboflavin 2-phospho-L-lactate transferase	471	371	409	384	444	745	742.9	546.8	650.9	497.7	291.1	529.9	1.47415	0.559886	0.020153
EGO55_02485	CofC, F420 2-Phospho-l-lactate Guanylyltransferase	140	171	227	350	916	656	220.8	252	361.2	453.6	600.6	466.6	-1.82603	-0.868707	0.000764949
EGO55_02490	hypothetical protein	800	847	683	563	1376	1022	1261.9	1248.4	1086.9	729.7	902.2	726.9	1.5236	0.60748	0.000878734
EGO55_02495	hypothetical protein	1	0	4	2	11	10	1.6	0	6.4	2.6	7.2	7.1	-2.25593	-1.17372	0.257426
EGO55_02500	Predicted periplasmic protein	1144	1957	1499	2458	3511	4683	1804.5	2884.4	2385.5	3185.8	2302.2	3330.8	-1.24641	-0.317782	0.368249
EGO55_02505	Type I secretion system, membrane fusion protein LapC	262	235	254	272	588	581	413.3	346.4	404.2	352.5	385.6	413.2	1.00895	0.0128488	0.954238
EGO55_02510	Cell wall hydrolyses involved in spore germination	567	639	668	528	1629	996	894.3	941.8	1063	684.3	1068.1	708.4	1.17644	0.234424	0.317633
EGO55_02515	Type I secretion system ATPase, LssB family LapB	173	197	280	268	1010	632	272.9	290.4	445.6	347.4	662.3	449.5	-1.45042	-0.536474	0.0640172
EGO55_02520	Type I secretion system, outer membrane component LapE # AggA	586	659	655	751	2010	1569	924.3	971.3	1042.4	973.4	1318	1115.9	-1.16171	-0.216254	0.18608
EGO55_02525	Outer membrane protein A precursor	136	152	140	274	833	543	214.5	224	222.8	355.1	546.2	386.2	-1.9526	-0.965396	1.08735e-05
EGO55_02530	T1SS secreted agglutinin RTX	1946	1760	1984	3992	13826	9955	3069.5	2594	3157.3	5174	9065.7	7080.5	-2.41751	-1.27352	2.73571e-06
EGO55_02535	TonB-dependent receptor	1928	2496	1945	26185	20932	32127	3041.1	3678.8	3095.2	33937.9	13725.1	22850.2	-7.18345	-2.84468	7.68211e-24
EGO55_02540	Putative DNA-binding protein	946	970	1051	2224	3758	4070	1492.1	1429.7	1672.5	2882.5	2464.1	2894.8	-1.79341	-0.842703	1.06426e-10
EGO55_02545	3-hydroxy-3isohexenylglutaryl-CoA:acetate lyase	245	232	260	1490	2569	2432	386.4	341.9	413.8	1931.2	1684.5	1729.8	-4.67971	-2.22642	2.96724e-48
EGO55_02550	hypothetical protein	430	514	382	1642	2691	2726	678.2	757.6	607.9	2128.2	1764.5	1938.9	-2.85093	-1.51143	7.71484e-19
EGO55_02555	Phosphate transport regulator (distant homolog of PhoU)	2855	2807	3037	429	2365	745	4503.3	4137.1	4833	556	1550.7	529.9	5.10375	2.35156	4.8108e-12
EGO55_02560	Probable low-affinity inorganic phosphate transporter	854	803	1102	188	512	412	1347	1183.5	1753.7	243.7	335.7	293	4.89657	2.29177	6.98955e-21
EGO55_02565	Transcriptional regulator, TetR family	245	274	367	264	1474	494	386.4	403.8	584	342.2	966.5	351.4	-1.21024	-0.275296	0.477135
EGO55_02570	3-oxoacyl-[acyl-carrier protein] reductase (EC 1.1.1.100)	1099	1012	1682	417	1338	839	1733.5	1491.6	2676.7	540.5	877.3	596.7	2.92602	1.54894	1.11074e-07
EGO55_02575	D-beta-hydroxybutyrate dehydrogenase (EC 1.1.1.30)	961	881	909	258	600	573	1515.8	1298.5	1446.6	334.4	393.4	407.5	3.74219	1.90388	2.27975e-27
EGO55_02580	Outer membrane receptor proteins, mostly Fe transport	2140	1698	1831	490	1763	1238	3375.5	2502.6	2913.8	635.1	1156	880.5	3.28397	1.71544	8.04185e-15
EGO55_02585	bll6423; hypothetical protein	122	130	127	321	680	578	192.4	191.6	202.1	416	445.9	411.1	-2.17353	-1.12004	3.65133e-10
EGO55_02590	3-oxoacyl-[acyl-carrier protein] reductase (EC 1.1.1.100)	151	142	134	407	560	622	238.2	209.3	213.2	527.5	367.2	442.4	-2.01834	-1.01317	5.23643e-06
EGO55_02595	Inner membrane component of tripartite multidrug resistance system	515	545	663	375	635	763	812.3	803.3	1055.1	486	416.4	542.7	1.84833	0.886225	9.83675e-05
EGO55_02600	Membrane fusion component of tripartite multidrug resistance system	817	868	801	531	722	976	1288.7	1279.3	1274.7	688.2	473.4	694.2	2.07329	1.05192	2.16226e-06
EGO55_02605	Outer membrane component of tripartite multidrug resistance system	1133	960	1123	708	1503	1255	1787.1	1414.9	1787.1	917.6	985.5	892.6	1.78404	0.835151	4.11635e-05
EGO55_02610	Transcriptional regulator, TetR family	361	559	620	1133	2606	2435	569.4	823.9	986.7	1468.5	1708.7	1731.9	-2.06302	-1.04476	0.00224447
EGO55_02615	Cyclohexanone monooxygenase (EC 1.14.13.22)	924	1107	788	1863	3025	2750	1457.4	1631.6	1254	2414.6	1983.5	1955.9	-1.46229	-0.548232	0.0159557
EGO55_02630	Transcription elongation factor GreB	361	387	448	327	272	498	569.4	570.4	712.9	423.8	178.3	354.2	1.9445	0.959399	0.00142893
EGO55_02635	hypothetical protein	167	112	154	48	70	59	263.4	165.1	245.1	62.2	45.9	42	4.55186	2.18645	4.69668e-14
EGO55_02640	Spermidine synthase (EC 2.5.1.16)	623	554	940	127	305	213	982.7	816.5	1495.9	164.6	200	151.5	6.3762	2.6727	3.51805e-21
EGO55_02645	DEAD-box ATP-dependent RNA helicase CshA (EC 3.6.4.13)	3338	3084	5549	1716	1875	3356	5265.1	4545.4	8830.6	2224.1	1229.4	2386.9	3.19243	1.67466	3.02757e-07
EGO55_02650	NAD(FAD)-utilizing dehydrogenases	806	905	1656	452	761	718	1271.3	1333.9	2635.3	585.8	499	510.7	3.28676	1.71667	2.04653e-10
EGO55_02655	hypothetical protein	66	89	94	30	132	88	104.1	131.2	149.6	38.9	86.6	62.6	2.01972	1.01415	0.00682325
EGO55_02660	3-oxoacyl-[acyl-carrier protein] reductase (EC 1.1.1.100)	1554	1729	1402	832	2661	2174	2451.2	2548.3	2231.1	1078.3	1744.8	1546.3	1.65186	0.724094	3.2838e-05
EGO55_02665	Phenylpropionate dioxygenase and related ring-hydroxylating dioxygenases, large terminal subunit	176	216	250	425	1594	821	277.6	318.4	397.8	550.8	1045.2	583.9	-2.19671	-1.13534	0.000139159
EGO55_02670	Predicted transcriptional regulator	410	366	227	1583	4000	2830	646.7	539.4	361.2	2051.7	2622.8	2012.8	-4.3219	-2.11167	3.9769e-12
EGO55_02675	hypothetical protein	195	165	245	527	1670	997	307.6	243.2	389.9	683	1095	709.1	-2.64893	-1.40541	2.31128e-08
EGO55_02680	Aspartyl-tRNA(Asn) amidotransferase subunit A (EC 6.3.5.6) @ Glutamyl-tRNA(Gln) amidotransferase subunit A (EC 6.3.5.7)	1190	1222	1141	1981	5034	3765	1877	1801.1	1815.8	2567.5	3300.8	2677.8	-1.55656	-0.638365	5.34152e-06
EGO55_02685	hypothetical protein	2182	1978	1644	2595	3175	4335	3441.7	2915.3	2616.2	3363.3	2081.8	3083.3	1.05256	0.0739079	0.775806
EGO55_02690	hypothetical protein	482	536	633	5246	11509	9776	760.3	790	1007.3	6799.2	7546.4	6953.2	-8.32955	-3.05824	1.5697e-64
EGO55_02695	Response regulator	468	517	598	2005	3200	2968	738.2	762	951.6	2598.6	2098.2	2111	-2.77564	-1.47282	1.20523e-13
EGO55_02700	Protein tyrosine phosphatase (EC 3.1.3.48)	466	437	403	3971	8417	6568	735	644.1	641.3	5146.7	5519	4671.5	-7.59189	-2.92446	1.82597e-82
EGO55_02705	Nitrite-sensitive transcriptional repressor NsrR	255	237	169	263	733	466	402.2	349.3	268.9	340.9	480.6	331.4	-1.13165	-0.178426	0.494761
EGO55_02710	Truncated hemoglobins	45	55	59	64	400	92	71	81.1	93.9	82.9	262.3	65.4	-1.67869	-0.747333	0.108793
EGO55_02715	Protein of unknown function DUF1971	5	3	2	103	484	165	7.9	4.4	3.2	133.5	317.4	117.4	-36.819	-5.20238	7.02861e-15
EGO55_02720	Flavohemoprotein (Hemoglobin-like protein) (Flavohemoglobin) (Nitric oxide dioxygenase) (EC 1.14.12.17)	155	174	199	126	755	299	244.5	256.5	316.7	163.3	495.1	212.7	-1.07023	-0.0979229	0.792486
EGO55_02725	hypothetical protein	33	35	35	28	100	45	52.1	51.6	55.7	36.3	65.6	32	1.17467	0.232261	0.526946
EGO55_02730	Probable transmembrane protein	745	780	701	394	823	557	1175.1	1149.6	1115.6	510.7	539.6	396.2	2.38079	1.25144	3.67354e-14
EGO55_02735	ATP-dependent DNA helicase RecQ	601	589	852	160	457	366	948	868.1	1355.9	207.4	299.7	260.3	4.11784	2.04189	7.94977e-17
EGO55_02740	Outer membrane receptor proteins, mostly Fe transport	499	418	456	4131	5577	5926	787.1	616.1	725.7	5354.1	3656.8	4214.8	-6.21189	-2.63503	1.83699e-34
EGO55_02745	3-oxoacyl-[acyl-carrier protein] reductase (EC 1.1.1.100)	2880	2658	1706	628	2172	1108	4542.7	3917.5	2714.9	813.9	1424.2	788.1	3.69002	1.88363	1.19541e-10
EGO55_02750	hypothetical protein	352	382	407	1959	3045	3252	555.2	563	647.7	2539	1996.6	2313	-3.87668	-1.95482	1.29668e-29
EGO55_02755	Gll1416 protein	499	423	373	3395	6635	5190	787.1	623.4	593.6	4400.2	4350.6	3691.4	-6.20817	-2.63417	1.25869e-68
EGO55_02760	Ketosteroid isomerase-related protein	721	487	366	227	545	448	1137.3	717.8	582.4	294.2	357.4	318.6	2.5087	1.32694	1.76754e-07
EGO55_02765	Transcriptional regulator, AsnC family	308	320	368	526	751	949	485.8	471.6	585.6	681.7	492.4	675	-1.19691	-0.25931	0.226401
EGO55_02775	hypothetical protein	394	458	299	1787	1229	2608	621.5	675	475.8	2316.1	805.9	1854.9	-2.80531	-1.48816	1.29546e-06
EGO55_02780	3-oxoacyl-[acyl-carrier protein] reductase (EC 1.1.1.100)	118	117	101	789	677	1275	186.1	172.4	160.7	1022.6	443.9	906.8	-4.5625	-2.18982	3.1907e-15
EGO55_02785	putative transporter	232	211	197	960	1031	1691	365.9	311	313.5	1244.2	676	1202.7	-3.15021	-1.65545	3.84299e-11
EGO55_02790	2,4-dienoyl-CoA reductase [NADPH] (EC 1.3.1.34)	4481	4592	3180	8965	18904	13959	7068	6768	5060.6	11619.4	12395.3	9928.3	-1.79621	-0.844954	0.000368546
EGO55_02795	Threonine dehydrogenase and related Zn-dependent dehydrogenases	229	258	332	733	1634	1385	361.2	380.3	528.3	950	1071.4	985.1	-2.36985	-1.2448	7.86296e-11
EGO55_02800	Alkanal monooxygenase alpha chain (EC 1.14.14.3)	316	337	426	874	2138	1489	498.4	496.7	677.9	1132.8	1401.9	1059	-2.14965	-1.1041	2.20693e-08
EGO55_02805	Transcriptional regulator, TetR family	586	503	437	529	929	1071	924.3	741.4	695.4	685.6	609.1	761.7	1.14816	0.199328	0.348948
EGO55_02810	Choline dehydrogenase (EC 1.1.99.1)	282	346	318	420	886	818	444.8	510	506.1	544.4	580.9	581.8	-1.17031	-0.226885	0.0601695
EGO55_02815	Epoxide hydrolase (EC 3.3.2.9)	513	529	552	838	1775	1638	809.2	779.7	878.4	1086.1	1163.9	1165	-1.38517	-0.470065	0.00146957
EGO55_02820	hypothetical protein	96	77	110	122	426	293	151.4	113.5	175.1	158.1	279.3	208.4	-1.47813	-0.563769	0.0408442
EGO55_02825	Transcriptional regulator, TetR family	83	134	86	185	446	318	130.9	197.5	136.9	239.8	292.4	226.2	-1.62979	-0.704683	0.00751833
EGO55_02830	3-oxoacyl-[acyl-carrier protein] reductase (EC 1.1.1.100)	966	979	606	817	2223	1532	1523.7	1442.9	964.4	1058.9	1457.6	1089.6	1.08947	0.123628	0.611826
EGO55_02835	Outer membrane receptor proteins, mostly Fe transport	578	605	934	1311	3828	2306	911.7	891.7	1486.3	1699.2	2510	1640.1	-1.77874	-0.830859	0.00590502
EGO55_02840	GTP cyclohydrolase II (EC 3.5.4.25) / 3,4-dihydroxy-2-butanone 4-phosphate synthase (EC 4.1.99.12)	1493	1541	1703	685	1029	1236	2354.9	2271.2	2710.1	887.8	674.7	879.1	3.00895	1.58926	2.82468e-24
EGO55_02845	COG2879, Hypothetical small protein yjiX	47	59	49	567	609	1050	74.1	87	78	734.9	399.3	746.8	-7.85226	-2.97311	1.71916e-25
EGO55_02850	Carbon starvation protein A	3247	3243	2237	5458	9417	9490	5121.6	4779.8	3559.9	7074	6174.7	6749.7	-1.48542	-0.570868	0.000737395
EGO55_02855	Transcriptional regulator, AraC family	794	795	675	1925	3922	3601	1252.4	1171.7	1074.2	2495	2571.6	2561.2	-2.18058	-1.12472	1.55129e-13
EGO55_02860	Permeases of the major facilitator superfamily	283	299	164	391	721	597	446.4	440.7	261	506.8	472.8	424.6	-1.2207	-0.287706	0.165934
EGO55_02865	hypothetical protein	618	770	621	1274	1130	2087	974.8	1134.9	988.2	1651.2	740.9	1484.4	-1.25006	-0.322	0.265412
EGO55_02870	hypothetical protein	274	331	226	448	865	705	432.2	487.9	359.7	580.6	567.2	501.4	-1.28638	-0.363321	0.0266289
EGO55_02875	hypothetical protein	258	246	154	922	1117	1700	406.9	362.6	245.1	1195	732.4	1209.1	-3.08871	-1.62701	2.80531e-09
EGO55_02880	hypothetical protein	151	174	186	437	607	873	238.2	256.5	296	566.4	398	620.9	-2.00323	-1.00233	8.64947e-06
EGO55_02885	Gamma-BHC dehydrochlorinase	100	91	75	214	390	450	157.7	134.1	119.4	277.4	255.7	320.1	-2.07586	-1.05371	6.16187e-09
EGO55_02895	hypothetical protein	334	344	448	461	1215	936	526.8	507	712.9	597.5	796.7	665.7	-1.182	-0.241224	0.201632
EGO55_02900	Transcriptional regulator, LysR family	258	342	273	1027	3095	1954	406.9	504.1	434.4	1331.1	2029.4	1389.8	-3.53171	-1.82037	6.69665e-13
EGO55_02905	Probable deaminase	921	1045	605	1265	1941	2135	1452.7	1540.2	962.8	1639.5	1272.7	1518.5	-1.11937	-0.162693	0.495795
EGO55_02910	4-hydroxy-2-oxovalerate aldolase (EC 4.1.3.39)	1250	2059	2091	1895	813	2513	1971.7	3034.7	3327.6	2456.1	533.1	1787.4	1.74595	0.804016	0.0542269
EGO55_02915	Acetaldehyde dehydrogenase, acetylating, (EC 1.2.1.10) in gene cluster for degradation of phenols, cresols, catechol	760	1112	1185	1152	1104	1319	1198.8	1638.9	1885.8	1493.1	723.9	938.1	1.49899	0.583988	0.0712713
EGO55_02920	Transcriptional regulator, IclR family	2030	1350	591	20552	6955	25838	3202	1989.7	940.5	26637.1	4560.4	18377.2	-8.08395	-3.01506	1.79622e-08
EGO55_02925	Cystathionine gamma-synthase (EC 2.5.1.48)	462	520	413	1209	1181	2074	728.7	766.4	657.2	1567	774.4	1475.1	-1.77108	-0.824626	0.000747265
EGO55_02930	2-nitropropane dioxygenase, NPD	258	239	214	510	2061	851	406.9	352.3	340.6	661	1351.4	605.3	-2.38273	-1.25261	7.86633e-05
EGO55_02935	Thiamin biosynthesis lipoprotein ApbE	1347	2598	4554	397	607	705	2124.7	3829.1	7247.1	514.5	398	501.4	9.33948	3.22334	1.87326e-15
EGO55_02940	Nikel transport family protein NikM	2732	4946	5321	1633	1309	2483	4309.3	7289.8	8467.7	2116.5	858.3	1766	4.23466	2.08224	1.44409e-07
EGO55_02945	FIG019993: putative exported protein	1681	3430	3082	613	560	671	2651.5	5055.4	4904.6	794.5	367.2	477.2	7.71474	2.94762	5.422e-21
EGO55_02950	FIG019175: putative membrane protein	3423	3857	4529	1411	2244	1475	5399.2	5684.7	7207.4	1828.8	1471.4	1049.1	4.20897	2.07347	1.50717e-16
EGO55_02955	Sensor histidine kinase (EC 2.7.3.-)	608	758	939	829	1428	1377	959	1117.2	1494.3	1074.5	936.3	979.4	1.19446	0.256355	0.338039
EGO55_02960	DNA-binding response regulator	2403	2608	2889	2359	4111	3564	3790.3	3843.8	4597.5	3057.5	2695.6	2534.9	1.47649	0.562175	0.000314155
EGO55_02965	TonB-dependent receptor; Outer membrane receptor for ferrienterochelin and colicins	1118	1786	2331	964	2264	1349	1763.4	2632.3	3709.5	1249.4	1484.5	959.5	2.19448	1.13388	0.000444555
EGO55_02970	Ferric siderophore transport system, periplasmic binding protein TonB	7959	10519	12319	4201	13007	4564	12553.9	15503.6	19604.2	5444.8	8528.7	3246.1	2.76775	1.46871	1.55942e-05
EGO55_02975	Ferrichrome-iron receptor	21937	39838	52593	4491	18399	5486	34601.8	58716	83695.5	5820.7	12064.2	3901.9	8.12429	3.02224	1.88137e-13
EGO55_02980	Iron-uptake factor PiuC	862	1604	2120	319	887	544	1359.7	2364.1	3373.7	413.5	581.6	386.9	5.13225	2.35959	6.01511e-12
EGO55_02985	Outer membrane receptor proteins, mostly Fe transport	11180	16014	11604	1009	1519	459	17634.5	23602.5	18466.4	1307.7	996	326.5	22.7041	4.50488	1.13359e-07
EGO55_02990	Cytochrome oxidase biogenesis protein Sco1/SenC/PrrC, putative copper metallochaperone	2143	3309	2252	653	1014	350	3380.2	4877	3583.8	846.3	664.9	248.9	6.72943	2.75048	0.000882222
EGO55_02995	Copper metallochaperone, bacterial analog of Cox17 protein	2990	4539	2633	458	774	212	4716.2	6689.9	4190.1	593.6	507.5	150.8	12.4627	3.63954	3.14168e-05
EGO55_03000	hypothetical protein	4504	5010	3911	1713	2784	1889	7104.3	7384.1	6223.9	2220.2	1825.5	1343.5	3.84423	1.94269	1.07721e-06
EGO55_03005	putative cytochrome P450 hydroxylase	62	79	82	257	877	655	97.8	116.4	130.5	333.1	575	465.9	-3.99615	-1.99861	1.92228e-12
EGO55_03010	putative cytochrome P450 hydroxylase	91	75	76	276	521	644	143.5	110.5	120.9	357.7	341.6	458	-3.09034	-1.62777	4.80728e-10
EGO55_03015	3-oxoacyl-[acyl-carrier protein] reductase (EC 1.1.1.100)	286	293	358	192	452	504	451.1	431.8	569.7	248.8	296.4	358.5	1.59853	0.676744	0.000144026
EGO55_03020	hypothetical protein	485	674	751	394	944	799	765	993.4	1195.1	510.7	619	568.3	1.73658	0.796252	1.26323e-05
EGO55_03025	hypothetical protein	1700	2199	1800	559	1113	1074	2681.5	3241	2864.5	724.5	729.8	763.9	3.96067	1.98574	2.23552e-30
EGO55_03030	Permeases of the major facilitator superfamily	79	76	132	440	870	872	124.6	112	210.1	570.3	570.5	620.2	-3.94827	-1.98122	1.23876e-13
EGO55_03035	short-chain dehydrogenase/reductase SDR	19	22	35	628	599	1096	30	32.4	55.7	813.9	392.8	779.5	-16.8323	-4.07316	2.13996e-30
EGO55_03040	hypothetical protein	50	46	46	712	1192	1391	78.9	67.8	73.2	922.8	781.6	989.3	-12.2569	-3.61553	1.90759e-53
EGO55_03045	Phenylpropionate dioxygenase and related ring-hydroxylating dioxygenases, large terminal subunit	93	92	95	1918	2922	3306	146.7	135.6	151.2	2485.9	1916	2351.4	-15.5802	-3.96164	1.16317e-87
EGO55_03050	Transcriptional regulator, LysR family	355	401	457	2287	1990	3602	560	591	727.3	2964.1	1304.8	2561.9	-3.63514	-1.86201	4.66702e-11
EGO55_03055	FIG00829067: hypothetical protein	288	292	255	7087	5677	9484	454.3	430.4	405.8	9185.3	3722.4	6745.5	-15.2259	-3.92846	1.19591e-43
EGO55_03060	multidrug resistance protein, putative	54	75	115	49	312	106	85.2	110.5	183	63.5	204.6	75.4	1.09414	0.129796	0.781886
EGO55_03065	Outer membrane receptor proteins, mostly Fe transport	121	178	294	458	1849	884	190.9	262.3	467.9	593.6	1212.4	628.7	-2.64636	-1.40401	0.000139159
EGO55_03070	FIG00442870: hypothetical protein	1778	1889	1547	774	1363	1369	2804.5	2784.1	2461.9	1003.2	893.7	973.7	2.80674	1.4889	5.7936e-25
EGO55_03075	Acetolactate synthase large subunit (EC 2.2.1.6)	96	106	111	134	703	332	151.4	156.2	176.6	173.7	461	236.1	-1.80644	-0.853151	0.00943292
EGO55_03080	transporter, putative	47	49	34	107	268	253	74.1	72.2	54.1	138.7	175.7	179.9	-2.47376	-1.3067	7.78709e-06
EGO55_03085	Transcriptional regulatory protein	656	642	537	663	1370	1376	1034.7	946.2	854.6	859.3	898.3	978.7	1.03554	0.0503764	0.770783
EGO55_03090	Transcriptional regulator, TetR family	188	193	164	145	577	261	296.5	284.5	261	187.9	378.3	185.6	1.1142	0.156014	0.580359
EGO55_03095	N-acyl-D-aspartate/D-glutamate deacylase	1486	1452	1334	6978	13684	13056	2343.9	2140.1	2122.9	9044.1	8972.6	9286	-4.13261	-2.04705	3.86071e-46
EGO55_03100	Transcriptional regulator, AraC family	189	203	281	194	375	404	298.1	299.2	447.2	251.4	245.9	287.3	1.3294	0.410778	0.0688363
EGO55_03105	PROBABLE LIPID TRANSFER PROTEIN OR KETO ACYL-COA THIOLASE LTP2 (EC 2.3.1.16)	724	904	823	822	1037	1335	1142	1332.4	1309.7	1065.4	680	949.5	1.40586	0.491454	0.0478478
EGO55_03110	hypothetical protein	86	117	74	139	159	245	135.6	172.4	117.8	180.2	104.3	174.3	-1.07108	-0.0990718	0.763438
EGO55_03115	Butyryl-CoA dehydrogenase (EC 1.3.8.1)	496	634	626	588	558	1108	782.4	934.4	996.2	762.1	365.9	788.1	1.41782	0.503672	0.0867933
EGO55_03120	hypothetical protein	553	701	553	639	632	995	872.3	1033.2	880	828.2	414.4	707.7	1.43137	0.517394	0.0503144
EGO55_03125	Acyl-CoA dehydrogenase, long-chain specific, mitochondrial precursor (EC 1.3.99.13)	457	558	467	606	655	1117	720.8	822.4	743.2	785.4	429.5	794.5	1.13958	0.188504	0.486626
EGO55_03130	Acetoacetyl-CoA synthetase (EC 6.2.1.16) / Long-chain-fatty-acid--CoA ligase (EC 6.2.1.3)	351	443	423	792	1316	1243	553.6	652.9	673.2	1026.5	862.9	884.1	-1.4739	-0.559634	0.00444588
EGO55_03135	possible hydrolase	218	250	306	336	811	503	343.9	368.5	487	435.5	531.8	357.8	-1.10554	-0.144756	0.571149
EGO55_03140	3-oxoacyl-[acyl-carrier protein] reductase (EC 1.1.1.100)	162	201	273	693	2184	1199	255.5	296.2	434.4	898.2	1432	852.8	-3.23093	-1.69195	1.38204e-10
EGO55_03145	Fumarate reductase flavoprotein subunit (EC 1.3.99.1)	243	297	327	1241	2265	2366	383.3	437.7	520.4	1608.4	1485.2	1682.8	-3.5609	-1.83224	2.46049e-27
EGO55_03150	3-oxosteroid 1-dehydrogenase (EC 1.3.99.4)	75	68	110	164	736	353	118.3	100.2	175.1	212.6	482.6	251.1	-2.41387	-1.27135	0.000227031
EGO55_03155	Putative 3-alpha-hydroxysteroid dehydrogenase/carbonyl reductase oxidoreductase protein (EC 1.1.1.50)	553	636	455	352	1534	737	872.3	937.4	724.1	456.2	1005.8	524.2	1.27299	0.348218	0.215112
EGO55_03160	4-carboxymuconolactone decarboxylase (EC 4.1.1.44)	104	117	75	178	332	388	164	172.4	119.4	230.7	217.7	276	-1.58887	-0.667997	0.00224503
EGO55_03165	Ferredoxin, 2Fe-2S	69	84	100	112	143	253	108.8	123.8	159.1	145.2	93.8	179.9	-1.06773	-0.0945492	0.780281
EGO55_03170	putative cytochrome P450 hydroxylase	229	223	177	682	949	1335	361.2	328.7	281.7	883.9	622.3	949.5	-2.52577	-1.33673	4.45696e-08
EGO55_03175	Transcriptional regulator, AraC family	258	254	249	983	2080	1547	406.9	374.4	396.3	1274	1363.9	1100.3	-3.17481	-1.66667	1.68291e-26
EGO55_03180	Formate dehydrogenase-O, major subunit (EC 1.2.1.2)	205	232	202	611	1784	1044	323.4	341.9	321.5	791.9	1169.8	742.5	-2.74267	-1.45558	8.95604e-10
EGO55_03185	Outer membrane receptor proteins, mostly Fe transport	111	124	171	264	1232	533	175.1	182.8	272.1	342.2	807.8	379.1	-2.43269	-1.28256	0.000224283
EGO55_03190	Dihydroflavonol-4-reductase (EC 1.1.1.219)	66	77	81	104	509	205	104.1	113.5	128.9	134.8	333.8	145.8	-1.78231	-0.833747	0.0169725
EGO55_03195	hypothetical protein	1289	1339	1257	588	937	994	2033.2	1973.5	2000.4	762.1	614.4	707	2.88716	1.52965	7.43409e-18
EGO55_03200	Short-chain dehydrogenase/reductase SDR	154	215	262	1048	1150	2104	242.9	316.9	416.9	1358.3	754.1	1496.5	-3.69308	-1.88483	5.5105e-13
EGO55_03205	short-chain dehydrogenase/reductase SDR	118	120	110	723	929	1475	186.1	176.9	175.1	937.1	609.1	1049.1	-4.8198	-2.26897	7.97232e-25
EGO55_03210	Aldehyde dehydrogenase (EC 1.2.1.3)	377	487	383	1845	2680	3529	594.7	717.8	609.5	2391.3	1757.3	2510	-3.46228	-1.79172	1.05888e-21
EGO55_03215	3-hydroxyisobutyrate dehydrogenase (EC 1.1.1.31)	197	265	256	620	1576	1319	310.7	390.6	407.4	803.6	1033.4	938.1	-2.50644	-1.32564	3.20761e-14
EGO55_03220	Esterase/lipase	343	442	398	2026	5337	3442	541	651.4	633.4	2625.9	3499.5	2448.1	-4.69604	-2.23144	1.19091e-20
EGO55_03225	hypothetical protein	338	349	377	404	1277	650	533.1	514.4	600	523.6	837.3	462.3	-1.10836	-0.148426	0.576851
EGO55_03230	RND efflux system, outer membrane lipoprotein CmeC	771	799	778	3012	1234	4262	1216.1	1177.6	1238.1	3903.8	809.1	3031.3	-2.13143	-1.09182	0.00587011
EGO55_03235	RND efflux system, inner membrane transporter CmeB	3271	3393	3102	11342	5405	15102	5159.4	5000.8	4936.5	14700.2	3544	10741.3	-1.91972	-0.940895	0.00948771
EGO55_03240	RND efflux system, membrane fusion protein CmeA	2730	2817	2293	4541	5880	5063	4306.1	4151.9	3649	5885.5	3855.5	3601	-1.10157	-0.139562	0.586089
EGO55_03245	Transcriptional regulator, TetR family	318	361	395	258	947	541	501.6	532.1	628.6	334.4	620.9	384.8	1.23641	0.306161	0.232984
EGO55_03250	Glucans biosynthesis glucosyltransferase H (EC 2.4.1.-)	970	1049	1390	303	773	646	1530	1546.1	2212	392.7	506.9	459.5	3.88235	1.95693	4.20268e-22
EGO55_03255	Glucans biosynthesis protein G precursor	681	700	1044	246	919	553	1074.2	1031.7	1661.4	318.8	602.6	393.3	2.85795	1.51498	9.71693e-08
EGO55_03260	Macrolide-specific efflux protein MacA	252	300	427	392	1254	722	397.5	442.2	679.5	508.1	822.2	513.5	-1.2161	-0.282259	0.267112
EGO55_03265	RND efflux system, outer membrane lipoprotein CmeC	622	618	946	343	947	508	981.1	910.9	1505.4	444.6	620.9	361.3	2.37822	1.24988	1.38799e-07
EGO55_03270	hypothetical protein	57	75	89	174	1017	285	89.9	110.5	141.6	225.5	666.8	202.7	-3.20723	-1.68133	0.000349939
EGO55_03275	Cytochrome P450 51	121	128	139	497	1607	856	190.9	188.7	221.2	644.2	1053.7	608.8	-3.84403	-1.94262	8.1199e-11
EGO55_03280	ferredoxin	2	3	2	50	170	78	3.2	4.4	3.2	64.8	111.5	55.5	-21.5329	-4.42847	2.57557e-10
EGO55_03285	Transcriptional regulator, TetR family	558	579	737	739	1549	1049	880.1	853.4	1172.8	957.8	1015.7	746.1	1.06891	0.096147	0.610487
EGO55_03290	Probable transmembrane protein	1704	1743	913	5492	9868	6622	2687.8	2569	1452.9	7118.1	6470.4	4709.9	-2.72682	-1.44722	2.42072e-06
EGO55_03295	FIG00450153: hypothetical protein	180	185	116	1931	1419	3348	283.9	272.7	184.6	2502.7	930.4	2381.3	-7.83887	-2.97065	5.68691e-20
EGO55_03300	Aldehyde dehydrogenase (EC 1.2.1.3)	3636	4512	2451	17525	21535	21973	5735.2	6650.1	3900.5	22713.8	14120.5	15628.2	-3.22103	-1.68752	2.18835e-10
EGO55_03305	Endoribonuclease L-PSP	147	103	104	1356	1318	2677	231.9	151.8	165.5	1757.5	864.2	1904	-8.24081	-3.04279	7.85748e-25
EGO55_03310	5-valerolactone hydrolase	78	64	85	1400	2947	2987	123	94.3	135.3	1814.5	1932.3	2124.5	-16.6692	-4.05911	1.90208e-44
EGO55_03315	Aromatic-amino-acid aminotransferase (EC 2.6.1.57)	432	488	642	2113	5799	3599	681.4	719.2	1021.7	2738.6	3802.4	2559.8	-3.75863	-1.91021	7.31946e-18
EGO55_03320	Glucose dehydrogenase, PQQ-dependent (EC 1.1.5.2)	2015	2075	2098	850	1923	1640	3178.3	3058.3	3338.7	1101.7	1260.9	1166.4	2.70997	1.43828	4.48997e-34
EGO55_03325	transporter, putative	317	304	339	409	837	720	500	448.1	539.5	530.1	548.8	512.1	-1.07025	-0.0979457	0.517306
EGO55_03330	Mlr4090 protein	229	246	255	260	386	477	361.2	362.6	405.8	337	253.1	339.3	1.21876	0.28541	0.139142
EGO55_03335	Aldehyde dehydrogenase (EC 1.2.1.3)	485	489	550	11992	16103	17534	765	720.7	875.3	15542.6	10558.7	12471	-16.3379	-4.03015	5.95317e-120
EGO55_03340	Patatin	1783	1669	1184	4731	10469	6804	2812.4	2459.9	1884.2	6131.8	6864.5	4839.3	-2.49215	-1.31739	8.46549e-08
EGO55_03345	Riboflavin synthase eubacterial/eukaryotic (EC 2.5.1.9)	1093	1237	1325	720	2199	1316	1724	1823.2	2108.6	933.2	1441.9	936	1.7059	0.770536	8.1404e-05
EGO55_03350	Sodium - Bile acid symporter	853	907	817	423	856	807	1345.5	1336.8	1300.2	548.2	561.3	574	2.36478	1.24171	1.56292e-11
EGO55_03355	hypothetical protein	233	281	286	983	1522	1675	367.5	414.2	455.1	1274	998	1191.3	-2.79792	-1.48435	3.80585e-15
EGO55_03360	Transcriptional regulator, AraC family	217	238	224	731	2285	1326	342.3	350.8	356.5	947.4	1498.3	943.1	-3.23203	-1.69244	1.83714e-13
EGO55_03365	Alkanal monooxygenase alpha chain (EC 1.14.14.3)	15	22	22	108	618	146	23.7	32.4	35	140	405.2	103.8	-7.13888	-2.8357	2.18451e-07
EGO55_03370	hypothetical protein	13	22	23	51	184	87	20.5	32.4	36.6	66.1	120.6	61.9	-2.79202	-1.48131	0.000435443
EGO55_03375	Outer membrane receptor proteins, mostly Fe transport	105	115	170	440	1644	984	165.6	169.5	270.5	570.3	1078	699.9	-3.88495	-1.9579	9.94573e-12
EGO55_03380	transcriptional regulator	11121	16232	9547	7031	11369	11062	17541.4	23923.8	15192.9	9112.8	7454.6	7867.8	2.31906	1.21354	7.28115e-11
EGO55_03385	hypothetical protein	20	29	57	740	2129	1090	31.5	42.7	90.7	959.1	1396	775.3	-19.0191	-4.24938	8.38373e-37
EGO55_03390	Catalase (EC 1.11.1.6) / Peroxidase (EC 1.11.1.7)	698	1306	813	1072	2895	1829	1101	1924.9	1293.8	1389.4	1898.2	1300.9	-1.0624	-0.0873252	0.757313
EGO55_03395	Cytochrome c2	15	21	15	115	378	210	23.7	31	23.9	149	247.9	149.4	-6.97524	-2.80224	4.0986e-17
EGO55_03405	Isocitrate lyase (EC 4.1.3.1)	6560	7432	3180	11721	11720	23141	10347.3	10953.8	5060.6	15191.4	7684.8	16459	-1.4921	-0.577345	0.28774
EGO55_03410	Transcriptional regulator, XRE family	317	272	268	783	1131	1491	500	400.9	426.5	1014.8	741.6	1060.5	-2.12066	-1.08451	2.87056e-09
EGO55_03415	3-oxoacyl-[acyl-carrier protein] reductase (EC 1.1.1.100)	912	1077	904	566	1511	1050	1438.5	1587.4	1438.6	733.6	990.8	746.8	1.80301	0.850409	4.21739e-09
EGO55_03420	Transcriptional regulator, HxlR family	334	463	353	323	1099	725	526.8	682.4	561.8	418.6	720.6	515.7	1.06724	0.0938837	0.692939
EGO55_03425	Pirin, N-terminal:Pirin, C-terminal	1659	2024	947	6155	3584	8316	2616.8	2983.1	1507	7977.4	2350	5914.7	-2.28494	-1.19215	0.00513583
EGO55_03430	Multimodular transpeptidase-transglycosylase (EC 2.4.1.129) (EC 3.4.-.-)	6616	5912	3237	7328	6012	10477	10435.6	8713.5	5151.3	9497.7	3942.1	7451.7	1.16335	0.218288	0.547701
EGO55_03435	Cation transport protein	771	716	441	642	1297	1162	1216.1	1055.3	701.8	832.1	850.4	826.5	1.18511	0.245021	0.238378
EGO55_03440	XoxI	1382	1451	1714	2073	5881	3883	2179.9	2138.6	2727.6	2686.8	3856.2	2761.8	-1.3212	-0.401849	0.0368161
EGO55_03445	hypothetical protein	476	717	657	1441	2959	2767	750.8	1056.8	1045.5	1867.7	1940.2	1968	-2.0244	-1.01749	1.46065e-06
EGO55_03450	Acetolactate synthase large subunit (EC 2.2.1.6)	2320	2469	2123	3731	4926	5304	3659.4	3639	3378.5	4835.7	3230	3772.5	-1.10809	-0.148078	0.424165
EGO55_03455	Phosphoenolpyruvate carboxykinase [GTP] (EC 4.1.1.32)	17140	20659	21289	18327	18855	25281	27035.3	30448.6	33878.9	23753.3	12363.2	17981	1.68907	0.756225	0.000404444
EGO55_03460	Muramoyltetrapeptide carboxypeptidase (EC 3.4.17.13)	757	736	772	526	1193	1042	1194	1084.8	1228.5	681.7	782.2	741.1	1.58754	0.666794	6.70766e-07
EGO55_03465	Luciferase-like monooxygenase (EC 1.14.-.-)	821	901	509	551	1767	1002	1295	1328	810	714.1	1158.6	712.7	1.32663	0.407764	0.129775
EGO55_03470	NADP-dependent malic enzyme (EC 1.1.1.40)	3033	3145	2506	2066	4020	4121	4784	4635.3	3988	2677.7	2635.9	2931	1.62607	0.701392	8.76835e-06
EGO55_03475	3-ketoacyl-CoA thiolase (EC 2.3.1.16) @ Acetyl-CoA acetyltransferase (EC 2.3.1.9)	56	88	108	230	553	466	88.3	129.7	171.9	298.1	362.6	331.4	-2.5489	-1.34988	4.33545e-07
EGO55_03480	O-succinylbenzoic acid--CoA ligase (EC 6.2.1.26)	117	124	178	345	1221	680	184.5	182.8	283.3	447.1	800.6	483.6	-2.66666	-1.41503	3.28307e-06
EGO55_03485	Allophanate hydrolase (EC 3.5.1.54)	105	118	115	216	910	408	165.6	173.9	183	280	596.7	290.2	-2.23862	-1.16261	0.000334377
EGO55_03490	Urea carboxylase (EC 6.3.4.6)	228	240	333	300	1185	577	359.6	353.7	529.9	388.8	777	410.4	-1.27046	-0.345355	0.276088
EGO55_03495	Urea carboxylase-related aminomethyltransferase (EC 2.1.2.10)	35	32	44	20	150	62	55.2	47.2	70	25.9	98.4	44.1	1.00537	0.00773221	0.987548
EGO55_03500	Urea carboxylase-related aminomethyltransferase (EC 2.1.2.10)	28	37	31	46	155	83	44.2	54.5	49.3	59.6	101.6	59	-1.50099	-0.585914	0.0775587
EGO55_03505	Urea carboxylase-related ABC transporter, ATPase protein	40	25	41	56	306	109	63.1	36.8	65.2	72.6	200.6	77.5	-2.14029	-1.09781	0.0131824
EGO55_03510	Urea carboxylase-related ABC transporter, permease protein	48	26	21	31	238	80	75.7	38.3	33.4	40.2	156.1	56.9	-1.73571	-0.79553	0.0965436
EGO55_03515	Urea carboxylase-related ABC transporter, periplasmic substrate-binding protein	381	364	455	183	1903	305	601	536.5	724.1	237.2	1247.8	216.9	1.0926	0.127764	0.842809
EGO55_03520	probable transcriptional activator	625	673	627	486	1030	940	985.8	991.9	997.8	629.9	675.4	668.6	1.50609	0.590809	5.74222e-05
EGO55_03525	hypothetical protein	108	86	99	315	382	607	170.4	126.8	157.5	408.3	250.5	431.7	-2.39589	-1.26056	3.34558e-06
EGO55_03530	3-oxoacyl-[acyl-carrier protein] reductase (EC 1.1.1.100)	363	372	513	788	1712	1539	572.6	548.3	816.4	1021.3	1122.6	1094.6	-1.67292	-0.742365	0.000342265
EGO55_03535	hypothetical protein	322	329	382	933	2001	1708	507.9	484.9	607.9	1209.2	1312.1	1214.8	-2.33539	-1.22366	5.8762e-12
EGO55_03540	Glucose dehydrogenase, PQQ-dependent (EC 1.1.5.2)	139	210	298	272	1262	580	219.2	309.5	474.2	352.5	827.5	412.5	-1.59044	-0.669428	0.0844659
EGO55_03545	D-glycerate 3-kinase (EC 2.7.1.31), plant type	267	301	314	241	745	461	421.1	443.6	499.7	312.4	488.5	327.9	1.20404	0.267883	0.195434
EGO55_03550	Cytochrome B561	6097	5838	3026	2595	7070	4292	9616.9	8604.4	4815.5	3363.3	4635.8	3052.7	2.08434	1.05959	0.00596195
EGO55_03560	FIG00824067: hypothetical protein	75	106	146	1016	2103	1843	118.3	156.2	232.3	1316.8	1378.9	1310.8	-7.90882	-2.98346	4.33226e-29
EGO55_03565	Hydride transferase 1 (Fragment)	554	744	525	592	2287	1124	873.8	1096.6	835.5	767.3	1499.6	799.4	-1.09391	-0.129496	0.660296
EGO55_03570	Bll2250 protein	160	146	131	538	1454	1045	252.4	215.2	208.5	697.3	953.4	743.3	-3.54517	-1.82585	1.27864e-14
EGO55_03575	GTP pyrophosphokinase (EC 2.7.6.5), (p)ppGpp synthetase II / Guanosine-3',5'-bis(diphosphate) 3'-pyrophosphohydrolase (EC 3.1.7.2)	2715	2880	1945	3037	3897	5015	4282.4	4244.7	3095.2	3936.2	2555.3	3566.9	1.15598	0.209116	0.348982
EGO55_03580	hypothetical protein	659	557	555	1682	2078	3515	1039.5	820.9	883.2	2180	1362.5	2500	-2.20199	-1.13881	2.62471e-06
EGO55_03585	tRNA-Ser	358	430	707	566	1081	946	564.7	633.8	1125.1	733.6	708.8	672.8	1.09849	0.135522	0.695746
EGO55_03595	hypothetical protein	693	654	496	937	1869	1535	1093.1	963.9	789.3	1214.4	1225.5	1091.8	-1.24065	-0.311091	0.280381
EGO55_03600	Death on curing protein, Doc toxin	432	518	435	953	2574	1397	681.4	763.5	692.3	1235.2	1687.8	993.6	-1.83297	-0.87418	0.00120607
EGO55_03605	hypothetical protein	419	468	417	973	4502	1588	660.9	689.8	663.6	1261.1	2952	1129.5	-2.65329	-1.40778	0.000367458
EGO55_03610	FIG01094633: hypothetical protein	33	60	86	83	420	170	52.1	88.4	136.9	107.6	275.4	120.9	-1.82484	-0.86777	0.0490413
EGO55_03615	y4eB gene in pNGR234a homolog	0	1	3	7	67	22	0	1.5	4.8	9.1	43.9	15.6	-11.3024	-3.49856	0.000355771
EGO55_03620	hypothetical protein	12	11	15	23	114	64	18.9	16.2	23.9	29.8	74.7	45.5	-2.57349	-1.36372	0.0135231
EGO55_03625	DUF2285 domain-containing protein	363	418	908	239	2042	507	572.6	616.1	1445	309.8	1338.9	360.6	1.30943	0.388935	0.507572
EGO55_03630	hypothetical protein	32	31	86	26	250	64	50.5	45.7	136.9	33.7	163.9	45.5	-1.05239	-0.0736637	0.907095
EGO55_03635	hypothetical protein	12	14	23	311	531	718	18.9	20.6	36.6	403.1	348.2	510.7	-16.6315	-4.05584	2.60232e-38
EGO55_03640	hypothetical protein	81	87	99	367	592	709	127.8	128.2	157.5	475.7	388.2	504.3	-3.3077	-1.72583	1.47946e-12
EGO55_03645	High-affnity carbon uptake protein Hat/HatR	765	671	524	1881	2714	3112	1206.7	989	833.9	2437.9	1779.6	2213.4	-2.12189	-1.08535	2.21966e-06
EGO55_03650	FIG00444689: hypothetical protein	1055	869	721	1891	4237	3349	1664.1	1280.8	1147.4	2450.9	2778.2	2382	-1.86019	-0.895454	3.26167e-06
EGO55_03655	FIG00793325: hypothetical protein	2	2	11	3	32	8	3.2	2.9	17.5	3.9	21	5.7	-1.34609	-0.42877	0.629597
EGO55_03660	Mlr9741 protein	11	14	16	10	128	33	17.4	20.6	25.5	13	83.9	23.5	-1.92603	-0.94563	0.152475
EGO55_03665	Type IV secretory pathway, protease TraF	4	6	15	4	67	18	6.3	8.8	23.9	5.2	43.9	12.8	-1.63256	-0.707134	0.344649
EGO55_03670	protein of unknown function DUF736	1	2	0	2	25	3	1.6	2.9	0	2.6	16.4	2.1	-4.74277	-2.24573	0.0799506
EGO55_03675	Membrane-bound lytic murein transglycosylase C precursor (EC 3.2.1.-)	8	11	14	42	275	99	12.6	16.2	22.3	54.4	180.3	70.4	-6.00534	-2.58625	1.67652e-05
EGO55_03680	Type IV secretory pathway, VirD2 components (relaxase)	18	24	55	171	886	304	28.4	35.4	87.5	221.6	580.9	216.2	-6.75558	-2.75608	1.69865e-08
EGO55_03685	Type IV secretion system protein VirD4	9	14	21	41	381	82	14.2	20.6	33.4	53.1	249.8	58.3	-5.32384	-2.41247	8.46401e-05
EGO55_03690	CopG domain-containing protein	14	14	17	103	400	178	22.1	20.6	27.1	133.5	262.3	126.6	-7.52056	-2.91084	2.49125e-11
EGO55_03695	Conjugative transfer protein TrbB	7	9	25	37	304	80	11	13.3	39.8	48	199.3	56.9	-4.78589	-2.25879	0.000232768
EGO55_03700	Conjugative transfer protein TrbC	0	1	0	6	49	10	0	1.5	0	7.8	32.1	7.1	-28.6427	-4.8401	0.00168379
EGO55_03705	Conjugative transfer protein TrbD	0	0	0	5	23	10	0	0	0	6.5	15.1	7.1	-34.1281	-5.09289	0.000533607
EGO55_03710	Conjugative transfer protein TrbE	14	21	39	88	789	204	22.1	31	62.1	114.1	517.3	145.1	-6.76826	-2.75878	3.66124e-06
EGO55_03715	Conjugative transfer protein TrbJ	7	2	8	16	168	36	11	2.9	12.7	20.7	110.2	25.6	-5.95582	-2.5743	0.000349388
EGO55_03720	hypothetical protein	0	0	0	6	22	5	0	0	0	7.8	14.4	3.6	-30.3976	-4.92588	0.000935514
EGO55_03725	Conjugative transfer protein TrbL	18	25	49	45	393	123	28.4	36.8	78	58.3	257.7	87.5	-2.83554	-1.50362	0.00538855
EGO55_03730	Conjugative transfer protein TrbF	39	44	74	29	301	97	61.5	64.9	117.8	37.6	197.4	69	-1.25553	-0.328297	0.553765
EGO55_03735	Conjugative transfer protein TrbG	12	11	10	36	309	76	18.9	16.2	15.9	46.7	202.6	54.1	-5.98623	-2.58165	3.73557e-06
EGO55_03740	Conjugative transfer protein TrbI	15	15	30	845	1042	1441	23.7	22.1	47.7	1095.2	683.2	1024.9	-30.08	-4.91073	1.22907e-52
EGO55_03745	Uncharacterized conserved small protein	11	8	7	346	459	480	17.4	11.8	11.1	448.4	301	341.4	-27.0148	-4.75568	1.33795e-40
EGO55_03750	hypothetical protein	460	657	358	1647	2704	2115	725.6	968.3	569.7	2134.6	1773	1504.3	-2.38883	-1.2563	4.0782e-07
EGO55_03755	LysR family transcriptional regulator	430	478	463	1071	2713	1695	678.2	704.5	736.8	1388.1	1778.9	1205.6	-2.06377	-1.04528	6.94417e-08
EGO55_03760	hypothetical protein	182	203	140	341	348	484	287.1	299.2	222.8	442	228.2	344.2	-1.24791	-0.319518	0.24526
EGO55_03765	Outer membrane protein	1589	1549	1667	1348	1407	1886	2506.4	2283	2652.8	1747.1	922.6	1341.4	1.85748	0.893344	0.000469043
EGO55_03770	Acriflavin resistance protein	406	426	499	481	462	792	640.4	627.9	794.1	623.4	302.9	563.3	1.3875	0.472488	0.0937295
EGO55_03775	hypothetical protein	91	78	56	156	167	272	143.5	115	89.1	202.2	109.5	193.5	-1.44455	-0.530624	0.0592943
EGO55_03780	Acriflavin resistance protein	2971	2965	3263	5312	3546	9071	4686.2	4370	5192.7	6884.8	2325.1	6451.7	-1.09893	-0.136104	0.698
EGO55_03785	Probable RND efflux membrane fusion protein	2138	2044	1889	5677	5786	9385	3372.3	3012.6	3006.1	7357.9	3793.9	6675.1	-1.89787	-0.924379	0.00017404
EGO55_03790	TetR/AcrR family transcriptional regulator	671	738	782	2167	2378	3793	1058.4	1087.7	1244.5	2808.6	1559.3	2697.8	-2.0831	-1.05874	4.64669e-05
EGO55_03795	NADH dehydrogenase (EC 1.6.99.3)	1141	1281	1017	4062	6982	6609	1799.7	1888	1618.4	5264.7	4578.1	4700.6	-2.74024	-1.4543	1.26523e-14
EGO55_03800	hypothetical protein	109	99	95	361	471	503	171.9	145.9	151.2	467.9	308.8	357.8	-2.41005	-1.26906	5.41627e-08
EGO55_03805	FIG00775401: hypothetical protein	478	462	508	228	606	455	754	680.9	808.4	295.5	397.4	323.6	2.19991	1.13745	1.13971e-08
EGO55_03810	Bipolar DNA helicase HerA	341	337	448	444	1046	912	537.9	496.7	712.9	575.5	685.9	648.7	-1.09432	-0.130034	0.595314
EGO55_03815	DNA modification methylase	136	174	170	187	653	349	214.5	256.5	270.5	242.4	428.2	248.2	-1.24303	-0.313863	0.267478
EGO55_03820	hypothetical protein	49	36	27	64	133	107	77.3	53.1	43	82.9	87.2	76.1	-1.42127	-0.507184	0.0946281
EGO55_03825	hypothetical protein	36	39	73	103	245	204	56.8	57.5	116.2	133.5	160.6	145.1	-1.91395	-0.936552	0.00341563
EGO55_03830	Leucyl-tRNA synthetase	27	51	61	44	369	116	42.6	75.2	97.1	57	242	82.5	-1.78568	-0.836472	0.119377
EGO55_03835	Transposase	109	105	81	111	685	274	171.9	154.8	128.9	143.9	449.2	194.9	-1.73684	-0.796464	0.0346041
EGO55_03845	Outer membrane receptor proteins, mostly Fe transport	259	470	410	5490	9556	9717	408.5	692.7	652.5	7115.5	6265.9	6911.2	-11.5686	-3.53214	8.49336e-39
EGO55_03850	Alkaline phosphodiesterase I (EC 3.1.4.1) / Nucleotide pyrophosphatase (EC 3.6.1.9)	496	669	458	3130	5099	4820	782.4	986	728.9	4056.7	3343.4	3428.2	-4.33296	-2.11535	4.86187e-34
EGO55_03855	hypothetical protein	182	297	290	687	1108	940	287.1	437.7	461.5	890.4	726.5	668.6	-1.92378	-0.943943	6.26147e-05
EGO55_03870	Dipeptide-binding ABC transporter, periplasmic substrate-binding component (TC 3.A.1.5.2)	145	168	139	238	602	482	228.7	247.6	221.2	308.5	394.7	342.8	-1.50368	-0.588499	0.0023791
EGO55_03875	LysR family transcriptional regulator	139	242	182	698	1836	1088	219.2	356.7	289.6	904.7	1203.9	773.8	-3.3295	-1.73531	2.23723e-09
EGO55_03880	sterol desaturase family protein	306	550	325	1925	3155	3052	482.7	810.6	517.2	2495	2068.7	2170.7	-3.71668	-1.89401	1.44284e-15
EGO55_03885	Phage integrase family protein	25	34	29	73	264	160	39.4	50.1	46.2	94.6	173.1	113.8	-2.82534	-1.49843	5.13023e-05
EGO55_03890	Arylamine N-acetyltransferase	474	532	367	638	1233	875	747.7	784.1	584	826.9	808.5	622.3	-1.06563	-0.0917013	0.642111
EGO55_03895	hypothetical protein	239	293	501	533	2476	1293	377	431.8	797.3	690.8	1623.5	919.6	-2.0154	-1.01106	0.00965178
EGO55_03900	ATPase	213	218	272	512	541	1205	336	321.3	432.9	663.6	354.7	857.1	-1.71971	-0.782169	0.00753773
EGO55_03905	putative membrane protein	1437	1721	1565	4238	3410	8834	2266.6	2536.5	2490.5	5492.8	2235.9	6283.2	-1.92081	-0.941718	0.00306142
EGO55_03910	ATPase	723	1521	1032	1102	1515	1435	1140.4	2241.8	1642.3	1428.3	993.4	1020.6	1.46084	0.546802	0.0780172
EGO55_03915	transcriptional regulator	1062	1550	1220	1150	1770	1611	1675.1	2284.5	1941.5	1490.5	1160.6	1145.8	1.55607	0.637908	0.00135938
EGO55_03920	Site-specific recombinases, DNA invertase Pin homologs	12	20	23	44	208	84	18.9	29.5	36.6	57	136.4	59.7	-3.00125	-1.58556	0.000428965
EGO55_03925	Putative bacteriophage-related protein	18	15	20	30	98	45	28.4	22.1	31.8	38.9	64.3	32	-1.65875	-0.7301	0.0784895
EGO55_03930	hypothetical protein	13	27	63	24	224	56	20.5	39.8	100.3	31.1	146.9	39.8	-1.36609	-0.450054	0.525368
EGO55_03935	Fic family protein	343	546	549	360	1879	650	541	804.7	873.7	466.6	1232.1	462.3	1.02584	0.0368059	0.929895
EGO55_03940	Mobile element protein	39	34	39	28	112	86	61.5	50.1	62.1	36.3	73.4	61.2	-1.00137	-0.00197425	0.996354
EGO55_03945	Mobile element protein	67	58	33	34	88	96	105.7	85.5	52.5	44.1	57.7	68.3	1.4203	0.506191	0.153466
EGO55_03955	TetR/AcrR family transcriptional regulator	2485	3012	3540	9715	18457	21370	3919.7	4439.3	5633.5	12591.4	12102.2	15199.3	-2.85113	-1.51153	6.69387e-10
EGO55_03965	Sulfatase precursor (EC 3.1.6.1)	1568	1463	1906	4794	10008	9999	2473.2	2156.3	3033.2	6213.4	6562.2	7111.8	-2.59586	-1.37621	2.07206e-14
EGO55_03970	Sulfatase precursor (EC 3.1.6.1)	1192	1268	1504	3338	6123	7409	1880.2	1868.9	2393.4	4326.3	4014.8	5269.6	-2.21604	-1.14799	1.81623e-06
EGO55_03975	Mobile element protein	438	437	470	724	2826	1449	690.9	644.1	747.9	938.4	1853	1030.6	-1.83665	-0.87708	0.00246497
EGO55_03980	Mobile element protein	363	347	242	628	1482	1176	572.6	511.4	385.1	813.9	971.7	836.4	-1.78544	-0.836282	0.000488077
EGO55_03985	Sulfatase precursor (EC 3.1.6.1)	62	45	91	224	1189	510	97.8	66.3	144.8	290.3	779.6	362.7	-4.65037	-2.21735	1.20953e-07
EGO55_03990	IS6 family transposase	96	114	222	55	264	94	151.4	168	353.3	71.3	173.1	66.9	2.14891	1.10361	0.0132211
EGO55_03995	Mobile element protein	11	10	19	17	50	47	17.4	14.7	30.2	22	32.8	33.4	-1.44267	-0.528744	0.250784
EGO55_04000	hypothetical protein	1128	1177	1123	1267	1794	1983	1779.2	1734.7	1787.1	1642.1	1176.3	1410.4	1.25472	0.327364	0.111219
EGO55_04005	NAD(P)H oxidoreductase YRKL (EC 1.6.99.-) @ Putative NADPH-quinone reductase (modulator of drug activity B) @ Flavodoxin 2	397	457	426	932	2131	1273	626.2	673.6	677.9	1207.9	1397.3	905.4	-1.77492	-0.827755	3.40374e-05
EGO55_04010	Dehydrogenases with different specificities (related to short-chain alcohol dehydrogenases)	178	224	220	744	1732	1280	280.8	330.1	350.1	964.3	1135.7	910.4	-3.13324	-1.64765	7.06689e-13
EGO55_04015	2-nitropropane dioxygenase (EC 1.13.11.32)	124	117	89	625	953	1096	195.6	172.4	141.6	810.1	624.9	779.5	-4.33986	-2.11765	3.0138e-21
EGO55_04020	3-oxoacyl-[acyl-carrier protein] reductase (EC 1.1.1.100)	94	82	69	612	615	977	148.3	120.9	109.8	793.2	403.3	694.9	-4.98361	-2.31719	7.74202e-15
EGO55_04025	Enoyl-CoA hydratase (EC 4.2.1.17)	206	267	190	1125	726	2070	324.9	393.5	302.4	1458.1	476	1472.3	-3.33407	-1.73728	1.87196e-06
EGO55_04030	3-oxoacyl-[acyl-carrier protein] reductase (EC 1.1.1.100)	137	127	134	723	539	1422	216.1	187.2	213.2	937.1	353.4	1011.4	-3.7308	-1.89949	1.14827e-08
EGO55_04035	Probable enoyl-CoA hydratase echA20 (EC 4.2.1.17)	159	149	185	574	646	1077	250.8	219.6	294.4	744	423.6	766	-2.52581	-1.33675	1.04682e-07
EGO55_04040	hypothetical protein	30	54	119	136	730	366	47.3	79.6	189.4	176.3	478.7	260.3	-2.90041	-1.53625	0.00397148
EGO55_04045	Outer membrane receptor proteins, mostly Fe transport	814	1275	881	8853	11567	13569	1283.9	1879.2	1402	11474.2	7584.5	9650.9	-6.28724	-2.65243	2.17068e-29
EGO55_04050	Sulfatase precursor (EC 3.1.6.1)	402	536	529	11265	15570	15387	634.1	790	841.8	14600.4	10209.2	10944	-15.7756	-3.97962	3.80209e-93
EGO55_04055	Mobile element protein	109	135	129	286	756	554	171.9	199	205.3	370.7	495.7	394	-2.19069	-1.13139	8.08349e-06
EGO55_04060	Mobile element protein	316	337	281	775	1266	1368	498.4	496.7	447.2	1004.5	830.1	973	-1.9451	-0.959841	2.53938e-06
EGO55_04065	hypothetical protein	2234	2397	2351	1616	2793	2642	3523.7	3532.9	3741.3	2094.5	1831.4	1879.1	1.86124	0.896264	7.45323e-10
EGO55_04070	transcriptional regulator	231	418	313	614	734	1028	364.4	616.1	498.1	795.8	481.3	731.2	-1.35521	-0.438518	0.0668267
EGO55_04075	recombinase family protein	0	0	0	0	0	0	0	0	0	0	0	0	-	-	-
EGO55_04080	DUF2924 domain-containing protein	0	0	0	0	0	0	0	0	0	0	0	0	-	-	-
EGO55_04085	hypothetical protein	117	131	106	83	188	174	184.5	193.1	168.7	107.6	123.3	123.8	1.53237	0.615762	0.001548
EGO55_04090	putative exported protein	303	335	255	539	2307	1189	477.9	493.7	405.8	698.6	1512.7	845.7	-2.22219	-1.15198	1.88246e-05
EGO55_04095	Mobile element protein	310	356	277	411	1876	895	489	524.7	440.8	532.7	1230.1	636.6	-1.65208	-0.724287	0.0171195
EGO55_04100	Outer membrane protein A precursor	1696	3078	1130	12883	30252	23595	2675.1	4536.6	1798.3	16697.4	19836.2	16781.9	-5.91686	-2.56483	5.49747e-17
EGO55_04105	Mobile element protein	32	59	105	803	5725	1636	50.5	87	167.1	1040.8	3753.9	1163.6	-19.5793	-4.29125	3.58889e-16
EGO55_04110	transposase	154	272	431	201	2178	350	242.9	400.9	685.9	260.5	1428.1	248.9	-1.45842	-0.544409	0.412883
EGO55_04120	Mobile element protein	723	789	1178	1045	3050	1985	1140.4	1162.9	1874.6	1354.4	1999.9	1411.8	-1.14138	-0.190781	0.51363
EGO55_04130	Phenylpropionate dioxygenase and related ring-hydroxylating dioxygenases, large terminal subunit	46	51	50	201	1330	457	72.6	75.2	79.6	260.5	872.1	325	-6.42381	-2.68343	4.42107e-09
EGO55_04135	hypothetical protein	13	25	22	29	285	59	20.5	36.8	35	37.6	186.9	42	-2.90316	-1.53762	0.00879033
EGO55_04140	hypothetical protein	214	230	252	589	1803	1085	337.5	339	401	763.4	1182.2	771.7	-2.52413	-1.33578	1.1735e-06
EGO55_04145	aminoglycoside phosphotransferase	143	116	183	300	878	608	225.6	171	291.2	388.8	575.7	432.4	-2.03703	-1.02647	6.15995e-05
EGO55_04150	hypothetical protein	348	378	513	474	1619	1009	548.9	557.1	816.4	614.3	1061.6	717.6	-1.24698	-0.318433	0.257589
EGO55_04155	regulatory protein, TetR	847	676	655	1348	2162	2812	1336	996.3	1042.4	1747.1	1417.6	2000	-1.53042	-0.613929	0.00563228
EGO55_04160	Transcriptional regulator, AraC family	1697	1232	1707	12595	29625	17047	2676.7	1815.8	2716.5	16324.2	19425.1	12124.6	-6.6415	-2.73151	3.09886e-32
EGO55_04165	Nucleoside-diphosphate-sugar epimerases	77	81	87	314	1041	664	121.5	119.4	138.5	407	682.6	472.3	-4.13046	-2.0463	2.40868e-17
EGO55_04170	Outer membrane receptor proteins, mostly Fe transport	93	112	151	574	2771	1105	146.7	165.1	240.3	744	1816.9	785.9	-6.06823	-2.60128	1.74513e-11
EGO55_04175	Mobile element protein	391	410	356	601	1307	1015	616.7	604.3	566.5	778.9	857	721.9	-1.31922	-0.399684	0.0436822
EGO55_04180	IS110 family transposase	9	19	43	6	12	9	14.2	28	68.4	7.8	7.9	6.4	5.03076	2.33078	0.00010578
EGO55_04185	GTP cyclohydrolase II (EC 3.5.4.25) / 3,4-dihydroxy-2-butanone 4-phosphate synthase (EC 4.1.99.12)	423	612	674	333	804	514	667.2	902	1072.6	431.6	527.2	365.6	1.99359	0.995368	3.22865e-06
EGO55_04190	Esterase	102	153	201	583	1779	1006	160.9	225.5	319.9	755.6	1166.5	715.5	-3.7374	-1.90204	4.63537e-09
EGO55_04195	Outer membrane receptor proteins, mostly Fe transport	6	6	5	37	32	57	9.5	8.8	8	48	21	40.5	-4.10783	-2.03838	0.000278613
EGO55_04200	Transcriptional regulator, IclR family	976	1100	915	17774	13948	25025	1539.5	1621.3	1456.1	23036.6	9145.7	17799	-10.8245	-3.43623	2.90927e-36
EGO55_04205	Mobile element protein	445	515	401	10833	5408	17196	701.9	759	638.1	14040.5	3546	12230.6	-14.2029	-3.82811	4.58158e-22
EGO55_04210	Esterase/lipase	932	1294	932	4937	4362	7464	1470.1	1907.2	1483.2	6398.8	2860.2	5308.7	-2.99606	-1.58307	3.41848e-09
EGO55_04220	Transcriptional regulator, AraC family	417	389	306	1913	2628	3545	657.7	573.3	487	2479.4	1723.2	2521.4	-3.91241	-1.96806	7.28678e-17
EGO55_04225	hypothetical protein	57	47	45	149	503	246	89.9	69.3	71.6	193.1	329.8	175	-3.03165	-1.6001	1.38533e-05
EGO55_04230	hypothetical protein	67	91	74	181	622	313	105.7	134.1	117.8	234.6	407.8	222.6	-2.42421	-1.27751	3.96741e-05
EGO55_04235	Bifunctional protein: zinc-containing alcohol dehydrogenase; quinone oxidoreductase ( NADPH:quinone reductase) (EC 1.1.1.-); Similar to arginate lyase	141	160	166	223	990	460	222.4	235.8	264.2	289	649.1	327.2	-1.75721	-0.813287	0.00561159
EGO55_04245	XRE family transcriptional regulator	268	394	304	3039	11887	4854	422.7	580.7	483.8	3938.8	7794.3	3452.4	-10.2106	-3.35199	7.15285e-20
EGO55_04250	TonB-dependent receptor	1	3	9	19	123	30	1.6	4.4	14.3	24.6	80.7	21.3	-6.30377	-2.65622	0.00110884
EGO55_04255	Beta-lactamase class C and other penicillin binding proteins	158	195	162	14249	4848	21754	249.2	287.4	257.8	18467.9	3178.8	15472.5	-46.7187	-5.54593	8.05341e-30
EGO55_04260	Esterase/lipase, sll0644 homolog	420	409	592	20678	23651	32685	662.5	602.8	942.1	26800.4	15507.9	23247.1	-29.7044	-4.8926	6.67564e-101
EGO55_04265	IclR family transcriptional regulator	838	1030	1092	29390	29441	39491	1321.8	1518.1	1737.8	38091.9	19304.4	28087.9	-18.6734	-4.22291	4.44592e-58
EGO55_04270	SGNH/GDSL hydrolase family protein	757	811	736	43040	21075	60897	1194	1195.3	1171.3	55783.4	13818.8	43312.8	-31.7114	-4.98693	4.82968e-39
EGO55_04280	Mobile element protein	493	677	672	1439	4198	2942	777.6	997.8	1069.4	1865.1	2752.6	2092.5	-2.36004	-1.23881	9.0735e-10
EGO55_04285	DNA modification methylase	50	73	126	71	745	188	78.9	107.6	200.5	92	488.5	133.7	-1.85221	-0.88925	0.10251
EGO55_04290	hypothetical protein	13	15	20	19	221	76	20.5	22.1	31.8	24.6	144.9	54.1	-3.03774	-1.603	0.00490674
EGO55_04295	hypothetical protein	23	23	28	31	313	67	36.3	33.9	44.6	40.2	205.2	47.7	-2.57306	-1.36349	0.0186223
EGO55_04300	hypothetical protein	507	571	976	299	2083	630	799.7	841.6	1553.2	387.5	1365.8	448.1	1.44945	0.535503	0.259217
EGO55_04305	hypothetical protein	315	310	280	810	1078	1156	496.9	456.9	445.6	1049.8	706.8	822.2	-1.83912	-0.879019	1.21815e-05
EGO55_04310	hypothetical protein	119	102	132	113	331	217	187.7	150.3	210.1	146.5	217	154.3	1.05271	0.0741104	0.792776
EGO55_04315	Transcriptional regulator, AraC family	396	458	326	331	1543	671	624.6	675	518.8	429	1011.7	477.2	-1.05678	-0.079673	0.805114
EGO55_04320	Outer membrane receptor proteins, mostly Fe transport	98	127	157	237	1679	452	154.6	187.2	249.8	307.2	1100.9	321.5	-2.92727	-1.54956	0.00175833
EGO55_04325	3-oxoacyl-[acyl-carrier protein] reductase (EC 1.1.1.100)	12	24	34	5	50	21	18.9	35.4	54.1	6.5	32.8	14.9	1.92862	0.947567	0.0871884
EGO55_04330	Limonene 1,2-monooxygenase	5	6	6	12	57	20	7.9	8.8	9.5	15.6	37.4	14.2	-2.60049	-1.37879	0.0252303
EGO55_04335	3-oxoacyl-[acyl-carrier protein] reductase (EC 1.1.1.100)	38	46	81	546	1034	1031	59.9	67.8	128.9	707.7	678	733.3	-8.27228	-3.04829	4.78742e-30
EGO55_04340	hypothetical protein	555	652	694	1111	1484	1895	875.4	961	1104.4	1439.9	973.1	1347.8	-1.27821	-0.35413	0.221413
EGO55_04345	substrate-binding protein of ABC transporter	2078	2675	3571	243	660	691	3277.7	3942.6	5682.8	314.9	432.8	491.5	10.3986	3.37832	5.62725e-22
EGO55_04350	hypothetical protein	2365	3019	3381	218	457	530	3730.4	4449.6	5380.5	282.5	299.7	377	14.1279	3.82048	8.1e-25
EGO55_04355	TonB-dependent receptor; Outer membrane receptor for ferrienterochelin and colicins	38804	50596	55795	1371	3858	4024	61206.5	74571.8	88791.1	1776.9	2529.7	2862.1	31.3226	4.96913	1.50869e-23
EGO55_04360	Phage integrase family protein	40	35	43	63	165	100	63.1	51.6	68.4	81.7	108.2	71.1	-1.4303	-0.516322	0.157377
EGO55_04365	arylamine N-acetyltransferase	392	431	431	324	786	575	618.3	635.2	685.9	419.9	515.4	409	1.43981	0.525881	0.00115415
EGO55_04370	similar to putative mitochondrial protein (2B324) (predicted)	988	998	1001	2145	3144	3837	1558.4	1470.9	1593	2780.1	2061.5	2729.1	-1.63715	-0.711186	2.69956e-05
EGO55_04375	Retron-type RNA-directed DNA polymerase (EC 2.7.7.49)	381	432	483	1045	2589	1942	601	636.7	768.6	1354.4	1697.6	1381.2	-2.21083	-1.14459	1.12612e-07
EGO55_04380	DNA polymerase I (EC 2.7.7.7)	314	348	405	1069	1995	2018	495.3	512.9	644.5	1385.5	1308.1	1435.3	-2.49872	-1.32119	3.17931e-13
EGO55_04385	hypothetical protein	183	172	206	335	740	572	288.7	253.5	327.8	434.2	485.2	406.8	-1.52646	-0.61019	0.000835426
EGO55_04395	hypothetical protein	260	345	339	423	1077	783	410.1	508.5	539.5	548.2	706.2	556.9	-1.24387	-0.314834	0.125529
EGO55_04400	putative inner membrane protein	375	475	371	474	1149	963	591.5	700.1	590.4	614.3	753.4	684.9	-1.09138	-0.126147	0.636233
EGO55_04405	hypothetical protein	335	368	609	1140	1457	1845	528.4	542.4	969.2	1477.5	955.4	1312.3	-1.83527	-0.875991	0.0028473
EGO55_04410	Adenylate cyclase (EC 4.6.1.1)	193	169	155	982	666	1397	304.4	249.1	246.7	1272.8	436.7	993.6	-3.37388	-1.75441	2.24545e-07
EGO55_04415	Hypothetical protein	714	924	908	2160	2962	2997	1126.2	1361.9	1445	2799.5	1942.2	2131.6	-1.74649	-0.80446	0.000368546
EGO55_04420	transcriptional regulator	831	1221	1010	819	970	1260	1310.8	1799.6	1607.3	1061.5	636	896.2	1.82249	0.865913	5.29501e-05
EGO55_04425	recombinase family protein	0	0	0	0	0	0	0	0	0	0	0	0	-	-	-
EGO55_04430	DUF2924 domain-containing protein	0	0	0	0	0	0	0	0	0	0	0	0	-	-	-
EGO55_04435	DUF3489 domain-containing protein	0	0	0	0	2	0	0	0	0	0	1.3	0	-1.718	-0.780727	0.887279
EGO55_04440	Mobile element protein	106	92	101	309	517	419	167.2	135.6	160.7	400.5	339	298	-2.23574	-1.16075	0.000115533
EGO55_04450	DUF2474 family protein	49	60	68	519	216	605	77.3	88.4	108.2	672.7	141.6	430.3	-4.53295	-2.18045	1.74124e-06
EGO55_04455	putative Cytochrome bd2, subunit II	847	727	403	7181	1361	7971	1336	1071.5	641.3	9307.2	892.4	5669.3	-5.20404	-2.37963	1.52154e-05
EGO55_04460	putative Cytochrome bd2, subunit I	1464	1186	621	14730	3372	15149	2309.2	1748	988.2	19091.3	2211	10774.7	-6.35701	-2.66835	6.71274e-07
EGO55_04465	Arginine/ornithine antiporter ArcD	696	612	240	4875	2138	5711	1097.8	902	381.9	6318.4	1401.9	4061.9	-4.94571	-2.30618	1.10381e-05
EGO55_04470	FIG003847: Oxidoreductase (flavoprotein)	5738	4223	1346	17730	16041	22386	9050.7	6224.1	2142	22979.5	10518.1	15922	-2.83736	-1.50455	0.0030156
EGO55_04475	GENE II AND X PROTEINS	1767	1346	366	5201	6237	6371	2787.1	1983.8	582.4	6740.9	4089.6	4531.4	-2.86924	-1.52067	0.00185027
EGO55_04480	hypothetical protein	291	256	45	377	681	391	459	377.3	71.6	488.6	446.5	278.1	-1.33534	-0.417206	0.462622
EGO55_04485	Probable transmembrane protein	2510	2739	834	5543	7913	6528	3959.1	4036.9	1327.2	7184.2	5188.5	4643	-1.82487	-0.867791	0.0372391
EGO55_04490	FIG146518: Zn-dependent hydrolases, including glyoxylases	19310	28229	13493	18221	37851	21702	30458.1	41605.8	21472.5	23615.9	24818.8	15435.5	1.4645	0.550409	0.115324
EGO55_04495	Alkyl hydroperoxide reductase subunit C-like protein	3751	5040	3936	2919	5953	3985	5916.5	7428.3	6263.7	3783.3	3903.4	2834.3	1.86397	0.898378	0.000271797
EGO55_04500	ArsR family transcriptional regulator	1024	1036	939	1642	1927	2140	1615.2	1526.9	1494.3	2128.2	1263.5	1522.1	-1.05913	-0.0828834	0.80052
EGO55_04505	Mobile element protein	502	476	624	613	1447	1174	791.8	701.6	993	794.5	948.8	835	-1.03825	-0.054151	0.785505
EGO55_04510	IS110 family transposase	3	3	2	0	0	0	4.7	4.4	3.2	0	0	0	26.4445	4.7249	0.137297
EGO55_04515	hypothetical protein	89	91	108	344	685	626	140.4	134.1	171.9	445.9	449.2	445.2	-3.00577	-1.58773	6.5416e-18
EGO55_04520	Mesaconyl-CoA C1-C4 CoA transferase	224	266	372	736	2122	1554	353.3	392	592	953.9	1391.4	1105.3	-2.58299	-1.36904	3.55127e-08
EGO55_04525	Acyl-CoA dehydrogenase family protein	253	264	369	937	3015	2071	399.1	389.1	587.2	1214.4	1976.9	1473	-3.39446	-1.76318	5.56477e-11
EGO55_04530	Butyryl-CoA dehydrogenase (EC 1.3.99.2)	396	467	507	1649	5005	3173	624.6	688.3	806.8	2137.2	3281.8	2256.8	-3.62293	-1.85716	7.45392e-17
EGO55_04535	Enoyl-CoA hydratase (EC 4.2.1.17) / Delta(3)-cis-delta(2)-trans-enoyl-CoA isomerase (EC 5.3.3.8) / 3-hydroxyacyl-CoA dehydrogenase (EC 1.1.1.35) / 3-hydroxybutyryl-CoA epimerase (EC 5.1.2.3)	402	493	441	1974	3472	3560	634.1	726.6	701.8	2558.5	2276.6	2532	-3.57074	-1.83622	7.34085e-27
EGO55_04540	Hydroxymethylglutaryl-CoA lyase (EC 4.1.3.4)	251	319	438	653	2883	1172	395.9	470.2	697	846.3	1890.4	833.6	-2.28576	-1.19267	0.00154189
EGO55_04545	hypothetical protein	1897	2057	1642	3507	5630	5992	2992.2	3031.7	2613	4545.4	3691.6	4261.8	-1.44683	-0.532895	0.0103442
EGO55_04555	Extracellular serine protease precursor (EC 3.4.21.-)	180	217	387	607	2696	1269	283.9	319.8	615.9	786.7	1767.8	902.6	-2.83719	-1.50446	6.33695e-05
EGO55_04560	transcriptional regulator, LuxR family protein	71	111	155	229	956	411	112	163.6	246.7	296.8	626.8	292.3	-2.33216	-1.22167	0.00285848
EGO55_04570	hypothetical protein	628	791	525	680	1545	1091	990.6	1165.8	835.5	881.3	1013.1	776	1.12046	0.164088	0.438297
EGO55_04575	Pentapeptide repeat family protein	6221	9821	8082	5583	17137	15118	9812.5	14474.9	12861.5	7236	11236.7	10752.6	1.27093	0.34589	0.139384
EGO55_04580	hypothetical protein	554	825	798	835	1799	1560	873.8	1215.9	1269.9	1082.2	1179.6	1109.5	-1.0037	-0.00532683	0.979862
EGO55_04585	hypothetical protein	449	668	635	973	2103	1919	708.2	984.5	1010.5	1261.1	1378.9	1364.9	-1.48177	-0.567324	0.00906557
EGO55_04590	DUF1176 domain-containing protein	1215	498	361	557	951	694	1916.4	734	574.5	721.9	623.6	493.6	1.75438	0.810958	0.0410935
EGO55_04595	XRE family transcriptional regulator	383	324	285	538	629	726	604.1	477.5	453.5	697.3	412.4	516.4	-1.05558	-0.078037	0.746238
EGO55_04600	hypothetical protein	349	335	320	259	544	538	550.5	493.7	509.2	335.7	356.7	382.7	1.44153	0.527605	0.000443871
EGO55_04605	hypothetical protein	59	72	83	376	1016	646	93.1	106.1	132.1	487.3	666.2	459.5	-4.87587	-2.28566	7.61739e-18
EGO55_04610	Outer membrane receptor proteins, mostly Fe transport	87	140	229	277	1507	496	137.2	206.3	364.4	359	988.1	352.8	-2.40384	-1.26534	0.00992555
EGO55_04615	FIG006045: Sigma factor, ECF subfamily	122	167	207	393	1473	700	192.4	246.1	329.4	509.4	965.8	497.9	-2.57279	-1.36334	1.46195e-05
EGO55_04620	Iron siderophore sensor protein	282	313	209	960	1963	1760	444.8	461.3	332.6	1244.2	1287.1	1251.8	-3.05299	-1.61022	2.08219e-17
EGO55_04625	Transcriptional regulator, TetR family	368	416	453	873	2383	1715	580.5	613.1	720.9	1131.5	1562.5	1219.8	-2.04684	-1.0334	6.66117e-09
EGO55_04630	Choline-sulfatase (EC 3.1.6.6)	59	62	121	861	3231	1856	93.1	91.4	192.6	1115.9	2118.6	1320.1	-12.0986	-3.59676	4.00252e-23
EGO55_04635	Outer membrane receptor proteins, mostly Fe transport	65	109	127	668	3500	1185	102.5	160.7	202.1	865.8	2294.9	842.8	-8.60956	-3.10594	1.90244e-14
EGO55_04645	Gamma-glutamyltranspeptidase (EC 2.3.2.2)	117	120	194	196	749	411	184.5	176.9	308.7	254	491.1	292.3	-1.55244	-0.634538	0.0701455
EGO55_04650	Ribokinase (EC 2.7.1.15)	50	73	127	129	514	223	78.9	107.6	202.1	167.2	337	158.6	-1.71052	-0.774433	0.0763507
EGO55_04655	hypothetical protein	9	23	24	44	156	85	14.2	33.9	38.2	57	102.3	60.5	-2.55658	-1.35421	0.0076284
EGO55_04660	Creatinine amidohydrolase (EC 3.5.2.10)	39	68	78	46	181	76	61.5	100.2	124.1	59.6	118.7	54.1	1.22215	0.289417	0.494761
EGO55_04665	Amidases related to nicotinamidase	49	82	62	42	101	93	77.3	120.9	98.7	54.4	66.2	66.1	1.57927	0.659255	0.0197597
EGO55_04670	Oxalate/formate antiporter	146	223	238	175	408	289	230.3	328.7	378.7	226.8	267.5	205.6	1.33896	0.421115	0.146579
EGO55_04675	Dioxygenase, TauD/TfdA family	93	111	121	95	208	173	146.7	163.6	192.6	123.1	136.4	123	1.31165	0.39138	0.0910597
EGO55_04680	Vanillate O-demethylase oxygenase subunit (EC 1.14.13.82)	80	109	108	135	452	198	126.2	160.7	171.9	175	296.4	140.8	-1.33748	-0.419513	0.246905
EGO55_04685	Outer membrane receptor proteins, mostly Fe transport	277	447	464	315	1569	612	436.9	658.8	738.4	408.3	1028.8	435.3	-1.02213	-0.0315799	0.940484
EGO55_04690	Transcriptional regulator, LysR family	416	258	221	907	1501	1383	656.2	380.3	351.7	1175.5	984.2	983.7	-2.26388	-1.1788	1.74752e-05
EGO55_04695	TetR/AcrR family transcriptional regulator	349	273	243	384	421	634	550.5	402.4	386.7	497.7	276	450.9	1.09563	0.131756	0.706531
EGO55_04700	Sodium - Bile acid symporter	195	275	265	344	402	665	307.6	405.3	421.7	445.9	263.6	473	-1.03987	-0.0564084	0.834575
EGO55_04705	hypothetical protein	29	37	32	122	102	153	45.7	54.5	50.9	158.1	66.9	108.8	-2.18471	-1.12744	0.00260469
EGO55_04710	Asp-tRNAAsn/Glu-tRNAGln amidotransferase A subunit and related amidases	308	441	382	510	1020	883	485.8	650	607.9	661	668.8	628	-1.12212	-0.166221	0.296077
EGO55_04715	hypothetical protein	23	19	51	58	199	99	36.3	28	81.2	75.2	130.5	70.4	-1.91391	-0.936521	0.0192821
EGO55_04720	hypothetical protein	162	192	283	234	494	408	255.5	283	450.4	303.3	323.9	290.2	1.0772	0.107282	0.69704
EGO55_04725	Cyclohexanone monooxygenase (EC 1.14.13.22)	147	192	216	3869	4267	5104	231.9	283	343.7	5014.5	2797.9	3630.2	-13.3237	-3.73592	1.57007e-42
EGO55_04730	hypothetical protein	143	245	267	2811	2172	3641	225.6	361.1	424.9	3643.3	1424.2	2589.7	-7.56571	-2.91948	4.95285e-18
EGO55_04735	Heparanase	373	420	315	1223	2100	2133	588.3	619	501.3	1585.1	1377	1517.1	-2.61977	-1.38944	1.27083e-13
EGO55_04740	Outer membrane protein A precursor	936	1860	1946	726	4251	1535	1476.4	2741.4	3096.8	941	2787.4	1091.8	1.51693	0.601152	0.218506
EGO55_04745	hypothetical protein	8	9	25	15	115	33	12.6	13.3	39.8	19.4	75.4	23.5	-1.8318	-0.873259	0.155479
EGO55_04750	hypothetical protein	742	1064	470	576	1343	1240	1170.4	1568.2	747.9	746.5	880.6	881.9	1.38911	0.474158	0.0746704
EGO55_04755	hypothetical protein	48	83	57	247	1058	595	75.7	122.3	90.7	320.1	693.7	423.2	-4.98127	-2.31651	2.57859e-11
EGO55_04760	FOG: TPR repeat	317	653	493	1482	3665	2735	500	962.4	784.6	1920.8	2403.1	1945.3	-2.78984	-1.48018	3.02757e-07
EGO55_04765	major facilitator family protein	385	292	228	651	1707	991	607.3	430.4	362.8	843.7	1119.3	704.8	-1.9058	-0.930395	0.000546921
EGO55_04770	Probable dioxygenase	588	928	731	551	1500	765	927.5	1367.7	1163.3	714.1	983.5	544.1	1.54254	0.625307	0.124759
EGO55_04775	TetR/AcrR family transcriptional regulator	307	356	407	498	855	762	484.2	524.7	647.7	645.4	560.6	542	-1.05402	-0.0759059	0.746238
EGO55_04780	Sulfatase precursor (EC 3.1.6.1)	511	542	692	575	2227	1157	806	798.8	1101.2	745.2	1460.2	822.9	-1.12044	-0.16406	0.593379
EGO55_04785	SDR family NAD(P)-dependent oxidoreductase	39	36	43	42	102	79	61.5	53.1	68.4	54.4	66.9	56.2	1.02179	0.0311034	0.912958
EGO55_04790	LLM class flavin-dependent oxidoreductase	17	10	11	29	99	62	26.8	14.7	17.5	37.6	64.9	44.1	-2.51788	-1.33221	0.00167887
EGO55_04795	Outer membrane receptor proteins, mostly Fe transport	551	565	751	1658	4594	2886	869.1	832.7	1195.1	2148.9	3012.3	2052.7	-2.49114	-1.31681	1.09312e-07
EGO55_04805	Hemolysin-type calcium-binding region	285	411	677	575	3032	1254	449.5	605.8	1077.4	745.2	1988.1	891.9	-1.701	-0.766386	0.0826407
EGO55_04810	Outer membrane receptor proteins, mostly Fe transport	127	183	260	344	1728	674	200.3	269.7	413.8	445.9	1133	479.4	-2.33153	-1.22128	0.00442428
EGO55_04815	MmgE/PrpD family protein	192	212	169	253	639	437	302.8	312.5	268.9	327.9	419	310.8	-1.19816	-0.260823	0.200419
EGO55_04820	3-oxoacyl-[acyl-carrier protein] reductase (EC 1.1.1.100)	195	202	183	295	662	578	307.6	297.7	291.2	382.3	434.1	411.1	-1.37097	-0.455201	0.0275886
EGO55_04825	DNA-binding HTH domain-containing proteins	194	202	254	287	697	478	306	297.7	404.2	372	457	340	-1.161	-0.215363	0.425507
EGO55_04830	Mlr9176 protein	87	130	195	141	637	337	137.2	191.6	310.3	182.7	417.7	239.7	-1.31868	-0.399094	0.310209
EGO55_04835	hypothetical protein	41	39	38	84	279	127	64.7	57.5	60.5	108.9	182.9	90.3	-2.10349	-1.07278	0.000817735
EGO55_04840	2,4-dienoyl-CoA reductase [NADPH] (EC 1.3.1.34)	109	122	148	254	752	489	171.9	179.8	235.5	329.2	493.1	347.8	-1.99637	-0.997377	0.000737886
EGO55_04845	hypothetical protein	5	2	7	36	96	60	7.9	2.9	11.1	46.7	62.9	42.7	-7.02675	-2.81286	6.09876e-07
EGO55_04850	Outer membrane receptor proteins, mostly Fe transport	45	46	59	164	904	374	71	67.8	93.9	212.6	592.8	266	-4.61823	-2.20734	8.11221e-08
EGO55_04855	Transcriptional regulator, AraC family	646	562	368	1701	1806	2338	1019	828.3	585.6	2204.6	1184.2	1662.9	-2.07527	-1.0533	0.00197434
EGO55_04860	transport protein	992	967	567	4062	3525	4617	1564.7	1425.2	902.3	5264.7	2311.3	3283.8	-2.78856	-1.47952	1.9181e-07
EGO55_04865	Transcriptional regulatory protein	385	361	326	1551	1983	2495	607.3	532.1	518.8	2010.2	1300.2	1774.6	-3.06438	-1.6156	1.65349e-14
EGO55_04870	putative cytochrome P450 hydroxylase	37	51	71	151	384	250	58.4	75.2	113	195.7	251.8	177.8	-2.54042	-1.34507	0.000259791
EGO55_04875	Ferredoxin, 2Fe-2S	1	5	2	24	91	37	1.6	7.4	3.2	31.1	59.7	26.3	-9.59938	-3.26294	1.66362e-06
EGO55_04880	hypothetical protein	4	5	10	11	33	18	6.3	7.4	15.9	14.3	21.6	12.8	-1.66755	-0.737731	0.241526
EGO55_04885	N5,N10-methylenetetrahydromethanopterin reductase-related protein, MSMEG5498 family	26	20	48	59	222	119	41	29.5	76.4	76.5	145.6	84.6	-2.104	-1.07314	0.0126048
EGO55_04890	Mll0948 protein	97	134	143	585	1908	994	153	197.5	227.6	758.2	1251.1	707	-4.70168	-2.23318	1.99063e-11
EGO55_04895	hypothetical protein	23	24	20	162	321	218	36.3	35.4	31.8	210	210.5	155.1	-5.55224	-2.47307	2.52397e-12
EGO55_04900	Viral protein TPX	20	14	17	222	472	423	31.5	20.6	27.1	287.7	309.5	300.9	-11.371	-3.50729	1.85276e-24
EGO55_04905	Transcriptional regulator, TetR family	2247	2186	1609	1652	2515	2713	3544.2	3221.9	2560.5	2141.1	1649.1	1929.6	1.63141	0.706118	0.00075671
EGO55_04910	Enoyl-CoA hydratase (EC 4.2.1.17)	111	118	175	173	577	336	175.1	173.9	278.5	224.2	378.3	239	-1.34552	-0.428161	0.172862
EGO55_04915	Phenylacetate-CoA oxygenase/reductase, PaaK subunit	89	114	194	134	535	239	140.4	168	308.7	173.7	350.8	170	-1.12836	-0.174229	0.692664
EGO55_04920	Phenylacetate-CoA oxygenase, PaaJ subunit	8	5	13	26	96	38	12.6	7.4	20.7	33.7	62.9	27	-3.07978	-1.62283	0.00304182
EGO55_04925	Phenylacetate-CoA oxygenase, PaaI subunit	40	36	30	97	170	112	63.1	53.1	47.7	125.7	111.5	79.7	-1.91897	-0.94033	0.000975554
EGO55_04930	Phenylacetate-CoA oxygenase, PaaH subunit	8	2	3	17	36	18	12.6	2.9	4.8	22	23.6	12.8	-2.87925	-1.52569	0.0283965
EGO55_04935	Phenylacetate-CoA oxygenase, PaaG subunit	69	76	65	196	354	224	108.8	112	103.4	254	232.1	159.3	-1.98382	-0.98828	0.000632418
EGO55_04945	Phenylacetic acid degradation protein PaaD, thioesterase	29	23	40	105	151	158	45.7	33.9	63.7	136.1	99	112.4	-2.41959	-1.27476	0.000159001
EGO55_04950	3-hydroxybutyryl-CoA dehydrogenase (EC 1.1.1.157)	145	224	298	707	1722	938	228.7	330.1	474.2	916.3	1129.1	667.1	-2.62612	-1.39294	2.18648e-05
EGO55_04955	Enoyl-CoA hydratase (EC 4.2.1.17)	44	54	69	241	651	336	69.4	79.6	109.8	312.4	426.9	239	-3.78388	-1.91987	4.13419e-08
EGO55_04960	Aldehyde dehydrogenase (EC 1.2.1.3), PaaZ	110	106	104	565	691	658	173.5	156.2	165.5	732.3	453.1	468	-3.3293	-1.73522	1.28277e-11
EGO55_04965	Ethyl tert-butyl ether degradation EthD	79	77	71	102	139	149	124.6	113.5	113	132.2	91.1	106	1.07637	0.106176	0.695821
EGO55_04970	Transcriptional regulator, AraC family	331	350	295	2608	2620	3204	522.1	515.9	469.5	3380.2	1717.9	2278.8	-4.88908	-2.28956	4.7996e-23
EGO55_04975	Large subunit naph/bph dioxygenase	18	26	56	133	512	217	28.4	38.3	89.1	172.4	335.7	154.3	-4.26368	-2.0921	2.21599e-05
EGO55_04980	Small subunit naph/bph dioxygenase	4	12	8	65	175	79	6.3	17.7	12.7	84.2	114.7	56.2	-6.92037	-2.79085	6.57859e-07
EGO55_04985	2,3-dihydroxy-2,3-dihydro-phenylpropionate dehydrogenase (EC 1.3.1.-)	18	22	49	58	214	113	28.4	32.4	78	75.2	140.3	80.4	-2.14422	-1.10045	0.0212867
EGO55_04990	2,3-dihydroxybiphenyl 1,2-dioxygenase	17	25	24	171	382	310	26.8	36.8	38.2	221.6	250.5	220.5	-6.79955	-2.76544	6.21597e-15
EGO55_04995	2-hydroxy-6-oxo-6-phenylhexa-2,4-dienoate hydrolase (EC 3.7.1.-)	31	39	43	59	164	116	48.9	57.5	68.4	76.5	107.5	82.5	-1.53526	-0.61848	0.0416161
EGO55_05000	3-phenylpropionate dioxygenase ferredoxin subunit	2	3	1	14	23	19	3.2	4.4	1.6	18.1	15.1	13.5	-5.00909	-2.32455	0.00493714
EGO55_05005	Long-chain-fatty-acid--CoA ligase (EC 6.2.1.3)	31	30	48	165	559	359	48.9	44.2	76.4	213.9	366.5	255.3	-4.95119	-2.30777	7.6664e-11
EGO55_05010	TonB-dependent receptor	87	111	151	291	1138	639	137.2	163.6	240.3	377.2	746.2	454.5	-2.92219	-1.54705	1.53748e-06
EGO55_05015	3-ketoacyl-CoA thiolase (EC 2.3.1.16) @ Acetyl-CoA acetyltransferase (EC 2.3.1.9)	119	79	160	110	590	272	187.7	116.4	254.6	142.6	386.9	193.5	-1.29904	-0.37745	0.382201
EGO55_05020	Outer membrane receptor proteins, mostly Fe transport	118	142	132	383	1278	813	186.1	209.3	210.1	496.4	838	578.2	-3.16279	-1.6612	3.55549e-08
EGO55_05025	Transcriptional regulator, AraC family	257	272	258	1428	3195	2556	405.4	400.9	410.6	1850.8	2095	1817.9	-4.73833	-2.24438	6.79226e-47
EGO55_05030	hypothetical protein	20	16	34	86	326	187	31.5	23.6	54.1	111.5	213.8	133	-4.22788	-2.07993	1.18145e-07
EGO55_05035	Choline dehydrogenase (EC 1.1.99.1)	138	141	231	366	894	770	217.7	207.8	367.6	474.4	586.2	547.7	-2.031	-1.02219	0.000224283
EGO55_05040	sensor histidine kinase	482	423	305	1444	944	2402	760.3	623.4	485.4	1871.5	619	1708.4	-2.24498	-1.16671	0.00105484
EGO55_05045	response regulator in two-component regulatory system with PhoQ	535	502	299	1865	1531	2707	843.9	739.9	475.8	2417.2	1003.9	1925.3	-2.59378	-1.37506	6.68585e-06
EGO55_05050	hypothetical protein	125	109	112	292	569	458	197.2	160.7	178.2	378.5	373.1	325.8	-2.00889	-1.0064	1.87437e-06
EGO55_05055	virulence protein	195	244	292	440	1570	655	307.6	359.6	464.7	570.3	1029.4	465.9	-1.8267	-0.86924	0.00890493
EGO55_05060	virulence protein	46	39	22	282	835	514	72.6	57.5	35	365.5	547.5	365.6	-7.75061	-2.95431	1.4412e-17
EGO55_05065	hypothetical protein	23	47	32	163	449	279	36.3	69.3	50.9	211.3	294.4	198.4	-4.49591	-2.16861	2.35385e-11
EGO55_05070	Conserved protein	513	542	389	2072	3018	3263	809.2	798.8	619	2685.5	1978.9	2320.8	-3.13398	-1.648	6.10933e-19
EGO55_05075	Sulfate permease family protein	85	102	89	699	785	1161	134.1	150.3	141.6	906	514.7	825.8	-5.26026	-2.39513	5.43444e-26
EGO55_05080	hypothetical protein	102	124	133	537	512	887	160.9	182.8	211.7	696	335.7	630.9	-2.9882	-1.57928	2.19963e-08
EGO55_05085	hypothetical protein	170	139	73	176	1695	353	268.1	204.9	116.2	228.1	1111.4	251.1	-2.70225	-1.43416	0.0195851
EGO55_05090	Outer membrane receptor proteins, mostly Fe transport	111	179	192	779	2412	1325	175.1	263.8	305.5	1009.6	1581.5	942.4	-4.74811	-2.24735	6.46744e-11
EGO55_05095	hypothetical protein	58	61	64	113	378	242	91.5	89.9	101.8	146.5	247.9	172.1	-2.01314	-1.00945	0.000153129
EGO55_05100	Short chain oxidoreductase	60	59	66	231	430	374	94.6	87	105	299.4	282	266	-2.95491	-1.56311	2.79448e-11
EGO55_05105	O-succinylbenzoic acid--CoA ligase (EC 6.2.1.26)	23	22	57	76	313	169	36.3	32.4	90.7	98.5	205.2	120.2	-2.67798	-1.42115	0.000735718
EGO55_05110	Uncharacterized protein Mb1395 precursor	16	22	59	70	247	111	25.2	32.4	93.9	90.7	162	78.9	-2.1967	-1.13534	0.0360343
EGO55_05115	putative cytochrome P450 hydroxylase	54	80	121	245	759	384	85.2	117.9	192.6	317.5	497.7	273.1	-2.755	-1.46205	5.5083e-05
EGO55_05120	ferredoxin	3	9	3	47	118	85	4.7	13.3	4.8	60.9	77.4	60.5	-8.64042	-3.1111	6.10507e-10
EGO55_05125	Transcriptional regulator, TetR family	496	568	425	816	1814	1296	782.4	837.2	676.3	1057.6	1189.4	921.8	-1.38009	-0.464762	0.020732
EGO55_05130	hypothetical protein	28	30	20	181	304	330	44.2	44.2	31.8	234.6	199.3	234.7	-5.54382	-2.47088	7.66214e-20
EGO55_05135	hypothetical protein	79	80	63	150	350	245	124.6	117.9	100.3	194.4	229.5	174.3	-1.74726	-0.805095	6.26147e-05
EGO55_05140	Type II/IV secretion system protein TadC, associated with Flp pilus assembly	102	125	121	215	521	393	160.9	184.2	192.6	278.7	341.6	279.5	-1.67642	-0.74538	0.000728955
EGO55_05145	Flp pilus assembly protein TadB	32	29	42	96	200	168	50.5	42.7	66.8	124.4	131.1	119.5	-2.34993	-1.23262	8.67459e-06
EGO55_05150	Type II/IV secretion system ATP hydrolase TadA/VirB11/CpaF, TadA subfamily	25	35	42	103	259	212	39.4	51.6	66.8	133.5	169.8	150.8	-2.89061	-1.53137	1.93296e-08
EGO55_05155	Type II/IV secretion system ATPase TadZ/CpaE, associated with Flp pilus assembly	34	37	44	121	297	263	53.6	54.5	70	156.8	194.7	187.1	-3.04046	-1.60429	7.76429e-11
EGO55_05160	hypothetical protein	15	12	16	53	156	102	23.7	17.7	25.5	68.7	102.3	72.5	-3.67333	-1.87709	3.97542e-06
EGO55_05165	hypothetical protein	5	4	8	52	155	74	7.9	5.9	12.7	67.4	101.6	52.6	-8.41991	-3.0738	1.93173e-07
EGO55_05170	hypothetical protein	52	54	62	177	711	332	82	79.6	98.7	229.4	466.2	236.1	-3.5878	-1.8431	5.94106e-06
EGO55_05175	hypothetical protein	1	1	1	14	61	27	1.6	1.5	1.6	18.1	40	19.2	-16.9152	-4.08025	4.4699e-05
EGO55_05180	Type II/IV secretion system secretin RcpA/CpaC, associated with Flp pilus assembly	34	39	38	80	426	147	53.6	57.5	60.5	103.7	279.3	104.6	-2.85583	-1.51391	0.000259179
EGO55_05185	Flp pilus assembly protein RcpC/CpaB	28	37	20	26	210	54	44.2	54.5	31.8	33.7	137.7	38.4	-1.62164	-0.697456	0.191
EGO55_05190	hypothetical protein	12	30	37	63	400	75	18.9	44.2	58.9	81.7	262.3	53.3	-3.26541	-1.70727	0.00522641
EGO55_05195	FIG00878299: hypothetical protein	260	355	337	500	601	646	410.1	523.2	536.3	648	394.1	459.5	-1.01799	-0.0257203	0.919099
EGO55_05200	hypothetical protein	44	52	95	22	126	43	69.4	76.6	151.2	28.5	82.6	30.6	2.07211	1.0511	0.036926
EGO55_05205	DNA-binding protein	356	559	477	958	742	1607	561.5	823.9	759.1	1241.6	486.5	1143	-1.33728	-0.419304	0.202491
EGO55_05210	Peptidase, M23/M37 family	206	228	151	296	822	525	324.9	336	240.3	383.6	539	373.4	-1.44034	-0.52641	0.0137708
EGO55_05215	hypothetical protein	44	65	51	151	330	258	69.4	95.8	81.2	195.7	216.4	183.5	-2.4156	-1.27238	5.48959e-07
EGO55_05220	Epoxide hydrolase (EC 3.3.2.9)	95	132	103	165	795	329	149.8	194.6	163.9	213.9	521.3	234	-1.91114	-0.934431	0.0126016
EGO55_05225	Transcriptional regulator, AraC family	247	219	235	422	863	797	389.6	322.8	374	546.9	565.9	566.9	-1.54743	-0.629875	0.000822246
EGO55_05230	Hydrogen peroxide-inducible genes activator	364	310	193	1337	1340	1960	574.1	456.9	307.1	1732.9	878.6	1394	-2.99028	-1.58028	2.93543e-08
EGO55_05235	Isovaleryl-CoA dehydrogenase (EC 1.3.8.4)	427	395	420	67707	43546	103077	673.5	582.2	668.4	87753.8	28553	73313.2	-98.5559	-6.62287	1.93891e-85
EGO55_05240	Methylcrotonyl-CoA carboxylase carboxyl transferase subunit (EC 6.4.1.4)	196	248	236	54941	12335	71414	309.2	365.5	375.6	71208	8088	50793	-123.862	-6.95259	4.42544e-39
EGO55_05245	Methylcrotonyl-CoA carboxylase biotin-containing subunit (EC 6.4.1.4)	264	347	486	35767	3995	34697	416.4	511.4	773.4	46357	2619.5	24678.1	-43.2944	-5.43611	4.34451e-20
EGO55_05250	hypothetical protein	27	23	24	2717	476	2095	42.6	33.9	38.2	3521.5	312.1	1490.1	-46.4145	-5.5365	2.5995e-22
EGO55_05255	Transcriptional regulator, AraC family	75	159	109	2833	1409	2313	118.3	234.3	173.5	3671.8	923.9	1645.1	-11.8476	-3.56652	5.22323e-18
EGO55_05260	hypothetical protein	23	44	51	179	211	202	36.3	64.9	81.2	232	138.4	143.7	-2.80039	-1.48563	6.69787e-06
EGO55_05265	Acyl-CoA dehydrogenase, type 2, C-terminal domain	68	123	119	192	689	357	107.3	181.3	189.4	248.8	451.8	253.9	-2.00135	-1.00098	0.00216113
EGO55_05270	Medium-chain-fatty-acid--CoA ligase (EC 6.2.1.-)	133	130	247	611	1626	1068	209.8	191.6	393.1	791.9	1066.2	759.6	-3.29902	-1.72204	2.31291e-09
EGO55_05275	FIG00441354: hypothetical protein	52	72	83	138	556	291	82	106.1	132.1	178.9	364.6	207	-2.35122	-1.23341	0.000576522
EGO55_05280	Beta-ketoadipate enol-lactone hydrolase (EC 3.1.1.24)	44	67	65	115	401	222	69.4	98.7	103.4	149	262.9	157.9	-2.10629	-1.07471	0.000778548
EGO55_05285	Outer membrane receptor proteins, mostly Fe transport	228	317	410	595	2498	1169	359.6	467.2	652.5	771.2	1637.9	831.4	-2.19224	-1.13241	0.00221149
EGO55_05290	Transcriptional regulator, AraC family	241	272	231	395	758	769	380.1	400.9	367.6	512	497	546.9	-1.3545	-0.437761	0.00899425
EGO55_05295	Ortho-halobenzoate 1,2-dioxygenase alpha-ISP protein OhbB	121	90	116	144	746	289	190.9	132.6	184.6	186.6	489.2	205.6	-1.73951	-0.798681	0.0640474
EGO55_05300	Ortho-halobenzoate 1,2-dioxygenase beta-ISP protein OhbA	21	20	15	44	155	74	33.1	29.5	23.9	57	101.6	52.6	-2.4601	-1.29872	0.00134907
EGO55_05305	3-phenylpropionate dioxygenase ferredoxin subunit	23	26	43	36	141	64	36.3	38.3	68.4	46.7	92.5	45.5	-1.30263	-0.381424	0.405047
EGO55_05310	TonB-dependent receptor	458	547	664	1221	1924	2218	722.4	806.2	1056.7	1582.5	1261.6	1577.5	-1.70969	-0.773734	3.15978e-05
EGO55_05315	Iron siderophore sensor protein	295	289	263	411	876	723	465.3	425.9	418.5	532.7	574.4	514.2	-1.23894	-0.309107	0.0156557
EGO55_05320	FIG006045: Sigma factor, ECF subfamily	111	117	100	150	409	249	175.1	172.4	159.1	194.4	268.2	177.1	-1.26681	-0.341204	0.126225
EGO55_05325	Membrane proteins related to metalloendopeptidases	20	32	44	61	203	102	31.5	47.2	70	79.1	133.1	72.5	-1.92235	-0.942871	0.0327883
EGO55_05330	FIG00827595: hypothetical protein	14	16	14	53	169	67	22.1	23.6	22.3	68.7	110.8	47.7	-3.35257	-1.74527	0.000145933
EGO55_05335	Inositol-1-monophosphatase (EC 3.1.3.25)	9	19	22	15	109	41	14.2	28	35	19.4	71.5	29.2	-1.5725	-0.653064	0.32344
EGO55_05340	Capsular polysaccharide biosynthesis/export periplasmic protein WcbA; Capsular polysaccharide export system protein KpsC	20	34	30	58	416	188	31.5	50.1	47.7	75.2	272.8	133.7	-3.73775	-1.90217	0.000138273
EGO55_05345	Tyrosine-protein kinase Wzc (EC 2.7.10.2)	13	10	16	33	187	71	20.5	14.7	25.5	42.8	122.6	50.5	-3.60051	-1.8482	0.000189648
EGO55_05350	Glycosyltransferase	10	24	36	67	256	122	15.8	35.4	57.3	86.8	167.9	86.8	-3.16139	-1.66056	0.000747265
EGO55_05360	dTDP-glucose 4,6-dehydratase (EC 4.2.1.46)	16	8	21	60	255	94	25.2	11.8	33.4	77.8	167.2	66.9	-4.46649	-2.15914	8.02919e-06
EGO55_05365	TPP-requiring enzyme co-localized with putative O-antigen rfb gene cluster	41	66	114	96	568	206	64.7	97.3	181.4	124.4	372.4	146.5	-1.88022	-0.910902	0.0630038
EGO55_05370	hypothetical protein	3	4	4	34	102	75	4.7	5.9	6.4	44.1	66.9	53.3	-9.76523	-3.28765	1.31839e-09
EGO55_05380	Glucose-1-phosphate cytidylyltransferase (EC 2.7.7.33)	19	16	30	37	127	53	30	23.6	47.7	48	83.3	37.7	-1.68193	-0.750121	0.0946019
EGO55_05385	hypothetical protein	35	56	99	71	408	132	55.2	82.5	157.5	92	267.5	93.9	-1.54127	-0.624118	0.258065
EGO55_05390	Outer membrane receptor proteins, mostly Fe transport	537	576	951	1094	6484	2196	847	848.9	1513.4	1417.9	4251.5	1561.9	-2.25408	-1.17254	0.00691049
EGO55_05395	hypothetical protein	4	8	12	20	52	23	6.3	11.8	19.1	25.9	34.1	16.4	-2.0578	-1.0411	0.0701455
EGO55_05400	hypothetical protein	16	26	46	43	170	85	25.2	38.3	73.2	55.7	111.5	60.5	-1.67781	-0.746579	0.0999757
EGO55_05405	probable secreted alkaline phosphatase (fragment)	114	124	200	250	1275	490	179.8	182.8	318.3	324	836	348.5	-2.21969	-1.15036	0.00563052
EGO55_05410	FIG002283: Isochorismatase family protein	74	94	80	115	481	229	116.7	138.5	127.3	149	315.4	162.9	-1.64807	-0.720778	0.0185632
EGO55_05415	FIG026426: Hypothetical protein	176	209	110	838	2234	877	277.6	308	175.1	1086.1	1464.8	623.8	-4.17233	-2.06085	2.09209e-06
EGO55_05420	Exoenzymes regulatory protein AepA precursor	1319	1635	753	7898	10159	10273	2080.5	2409.8	1198.3	10236.5	6661.2	7306.6	-4.2539	-2.08879	1.33852e-13
EGO55_05425	MFS permease	1022	989	918	4076	4100	7320	1612	1457.7	1460.9	5282.8	2688.4	5206.3	-2.90785	-1.53995	2.69216e-10
EGO55_05430	Transcriptional regulator, LysR family	2773	1914	1118	7968	9641	12320	4373.9	2821	1779.2	10327.2	6321.6	8762.6	-2.83139	-1.50151	1.10751e-06
EGO55_05435	Pirin	800	571	300	2727	1651	3080	1261.9	841.6	477.4	3534.4	1082.6	2190.6	-2.63676	-1.39876	0.00302425
EGO55_05440	Outer membrane receptor proteins, mostly Fe transport	137	178	265	669	2032	1294	216.1	262.3	421.7	867.1	1332.4	920.4	-3.46879	-1.79443	1.57054e-08
EGO55_05445	Protein tyrosine phosphatase (EC 3.1.3.48)	43	73	101	82	1253	285	67.8	107.6	160.7	106.3	821.6	202.7	-3.37075	-1.75307	0.00213795
EGO55_05450	hypothetical protein	764	851	811	831	1666	1641	1205.1	1254.3	1290.6	1077	1092.4	1167.2	1.12326	0.167698	0.175985
EGO55_05455	hypothetical protein	764	1389	476	24487	29051	41119	1205.1	2047.2	757.5	31737.2	19048.7	29245.8	-19.9551	-4.31869	3.73406e-35
EGO55_05460	conserved domain protein	2254	3007	1162	79594	57235	154207	3555.3	4431.9	1849.2	103160	37528.9	109679	-25.452	-4.66971	5.47051e-35
EGO55_05465	surface antigen gene	303	407	295	12460	7694	24784	477.9	599.9	469.5	16149.2	5044.9	17627.5	-25.0869	-4.64886	1.34195e-32
EGO55_05470	Cytochrome oxidase biogenesis protein Sco1/SenC/PrrC, putative copper metallochaperone	56	72	38	2473	1447	5077	88.3	106.1	60.5	3205.2	948.8	3611	-30.4306	-4.92745	2.06955e-28
EGO55_05475	cytochrome c, putative	125	217	177	3931	2622	8382	197.2	319.8	281.7	5094.9	1719.2	5961.7	-15.991	-3.99919	7.47429e-24
EGO55_05480	hypothetical protein	204	403	295	1353	3516	3338	321.8	594	469.5	1753.6	2305.4	2374.1	-4.64393	-2.21535	2.73879e-17
EGO55_05485	hypothetical protein	0	3	12	5	86	21	0	4.4	19.1	6.5	56.4	14.9	-3.36518	-1.75068	0.066391
EGO55_05490	Fap amyloid fibril minor component	0	5	7	23	241	87	0	7.4	11.1	29.8	158	61.9	-13.5667	-3.762	5.01972e-07
EGO55_05495	Fap amyloid fibril major component	104	119	122	130	840	339	164	175.4	194.1	168.5	550.8	241.1	-1.80557	-0.852455	0.0389919
EGO55_05500	Fap protein with C39 domain	11	29	28	69	294	103	17.4	42.7	44.6	89.4	192.8	73.3	-3.40377	-1.76713	0.00081145
EGO55_05505	hypothetical protein	23	36	32	57	240	103	36.3	53.1	50.9	73.9	157.4	73.3	-2.18463	-1.12739	0.00360902
EGO55_05510	hypothetical protein	27	23	41	53	294	111	42.6	33.9	65.2	68.7	192.8	78.9	-2.41763	-1.27359	0.0113535
EGO55_05515	Fap amyloid fiber secretin	100	119	120	157	675	289	157.7	175.4	191	203.5	442.6	205.6	-1.63021	-0.705061	0.0392005
EGO55_05520	Transcriptional regulator, AraC family	63	113	146	162	1085	397	99.4	166.5	232.3	210	711.4	282.4	-2.42096	-1.27558	0.00541094
EGO55_05525	Outer membrane receptor proteins, mostly Fe transport	66	109	140	183	1147	476	104.1	160.7	222.8	237.2	752.1	338.6	-2.72875	-1.44824	0.00115877
EGO55_05530	Alcohol dehydrogenase (EC 1.1.1.1)	560	579	443	1416	3006	2251	883.3	853.4	705	1835.3	1971	1601	-2.21412	-1.14674	5.66523e-13
EGO55_05535	Sugar phosphate isomerases/epimerases	61	79	34	557	682	837	96.2	116.4	54.1	721.9	447.2	595.3	-6.59697	-2.7218	1.02369e-14
EGO55_05540	putative cytochrome P450 hydroxylase	178	182	140	1149	822	1870	280.8	268.2	222.8	1489.2	539	1330	-4.34703	-2.12003	9.25136e-10
EGO55_05545	Protein GlcG	49	38	33	393	308	611	77.3	56	52.5	509.4	202	434.6	-6.15349	-2.6214	1.23525e-13
EGO55_05550	3-oxoacyl-[acyl-carrier protein] reductase (EC 1.1.1.100)	56	61	49	556	522	859	88.3	89.9	78	720.6	342.3	611	-6.51967	-2.7048	2.77525e-16
EGO55_05555	putative cytochrome P450 hydroxylase	283	272	233	689	1115	1130	446.4	400.9	370.8	893	731.1	803.7	-1.99018	-0.992896	4.14609e-09
EGO55_05560	putative cytochrome P450 hydroxylase	183	269	217	754	1099	1249	288.7	396.5	345.3	977.2	720.6	888.3	-2.50374	-1.32409	5.87174e-14
EGO55_05565	3-oxoacyl-[acyl-carrier protein] reductase (EC 1.1.1.100)	137	200	234	369	913	606	216.1	294.8	372.4	478.3	598.7	431	-1.70846	-0.772698	0.00264592
EGO55_05570	Outer membrane receptor proteins, mostly Fe transport	230	309	385	929	4070	1721	362.8	455.4	612.7	1204.1	2668.7	1224.1	-3.56443	-1.83367	7.27658e-09
EGO55_05575	hypothetical protein	487	577	533	469	809	800	768.2	850.4	848.2	607.9	530.5	569	1.44801	0.53407	7.87141e-05
EGO55_05580	hypothetical protein	145	142	167	2582	1065	3844	228.7	209.3	265.8	3346.5	698.3	2734	-9.62965	-3.26748	6.90209e-16
EGO55_05585	putative cytochrome P450 hydroxylase	78	55	55	1067	977	1824	123	81.1	87.5	1382.9	640.6	1297.3	-11.3862	-3.50922	7.85103e-29
EGO55_05590	acyl-CoA dehydrogenase-like	419	431	490	2399	4334	3604	660.9	635.2	779.8	3109.3	2841.8	2563.3	-4.1013	-2.03608	1.76313e-20
EGO55_05595	Transcriptional regulator, TetR family	640	699	576	535	861	910	1009.5	1030.2	916.6	693.4	564.6	647.2	1.5529	0.634968	0.0153736
EGO55_05600	Biphenyl-2,3-diol 1,2-dioxygenase 3	99	127	153	479	944	591	156.2	187.2	243.5	620.8	619	420.3	-2.8271	-1.49932	1.84349e-09
EGO55_05605	Fumarylacetoacetate hydrolase family protein	32	68	89	357	746	564	50.5	100.2	141.6	462.7	489.2	401.1	-4.62844	-2.21053	2.07229e-13
EGO55_05610	Acetoacetyl-CoA synthetase (EC 6.2.1.16)	70	89	116	855	1295	1530	110.4	131.2	184.6	1108.2	849.1	1088.2	-7.14632	-2.8372	6.54322e-27
EGO55_05615	2-polyprenyl-6-methoxyphenol hydroxylase and related FAD-dependent oxidoreductases	141	146	153	670	559	1310	222.4	215.2	243.5	868.4	366.5	931.7	-3.1778	-1.66803	1.02334e-08
EGO55_05620	hypothetical protein	90	109	82	195	226	413	142	160.7	130.5	252.7	148.2	293.7	-1.59931	-0.677453	0.0141832
EGO55_05625	Dihydrolipoamide acetyltransferase component of pyruvate dehydrogenase complex (EC 2.3.1.12)	143	201	171	63	235	115	225.6	296.2	272.1	81.7	154.1	81.8	2.4763	1.30819	8.38076e-07
EGO55_05630	Pyruvate dehydrogenase E1 component (EC 1.2.4.1)	444	618	516	245	1318	591	700.3	910.9	821.2	317.5	864.2	420.3	1.51495	0.599271	0.0841754
EGO55_05635	Transcriptional regulator, AsnC family	451	391	355	319	1167	604	711.4	576.3	564.9	413.5	765.2	429.6	1.14969	0.201242	0.496858
EGO55_05640	Enoyl-CoA hydratase (EC 4.2.1.17)	500	652	521	999	2200	1786	788.7	961	829.1	1294.8	1442.5	1270.3	-1.55424	-0.636211	2.43306e-06
EGO55_05650	Butyryl-CoA dehydrogenase (EC 1.3.99.2)	308	351	344	2920	2501	3438	485.8	517.3	547.4	3784.6	1639.9	2445.3	-5.0715	-2.34241	7.65062e-19
EGO55_05655	hypothetical protein	390	305	219	3987	2312	4869	615.2	449.5	348.5	5167.5	1516	3463.1	-7.17713	-2.84341	3.64235e-15
EGO55_05660	3-hydroxyacyl-CoA dehydrogenase	247	247	164	1443	535	2131	389.6	364	261	1870.2	350.8	1515.7	-3.68024	-1.8798	5.7411e-05
EGO55_05665	3-ketoacyl-CoA thiolase (EC 2.3.1.16) @ Acetyl-CoA acetyltransferase (EC 2.3.1.9)	353	329	297	1148	765	1601	556.8	484.9	472.6	1487.9	501.6	1138.7	-2.06331	-1.04496	0.00207341
EGO55_05670	Enoyl-CoA hydratase [isoleucine degradation] (EC 4.2.1.17) / 3-hydroxyacyl-CoA dehydrogenase (EC 1.1.1.35) / 3-hydroxybutyryl-CoA epimerase (EC 5.1.2.3)	243	213	184	343	755	643	383.3	313.9	292.8	444.6	495.1	457.3	-1.41237	-0.498117	0.0139137
EGO55_05680	Transcriptional regulator, TetR family	194	179	165	388	600	761	306	263.8	262.6	502.9	393.4	541.3	-1.72619	-0.787593	0.00417128
EGO55_05685	Mobile element protein	7	7	12	9	28	30	11	10.3	19.1	11.7	18.4	21.3	-1.30237	-0.381136	0.493471
EGO55_05690	IS701 family transposase	1	0	3	0	0	0	1.6	0	4.8	0	0	0	13.5377	3.75891	0.143611
EGO55_05695	Sensor histidine kinase CpxA	289	435	482	219	849	525	455.8	641.1	767	283.8	556.7	373.4	1.53064	0.614137	0.0282631
EGO55_05700	Copper-sensing two-component system response regulator CpxR	82	68	93	73	256	181	129.3	100.2	148	94.6	167.9	128.7	-1.04482	-0.0632547	0.850749
EGO55_05705	hypothetical protein	50	55	52	53	200	102	78.9	81.1	82.8	68.7	131.1	72.5	-1.13101	-0.17761	0.640239
EGO55_05710	RND efflux system, outer membrane lipoprotein CmeC	769	680	418	3685	3373	3053	1213	1002.2	665.2	4776.1	2211.7	2171.4	-3.1782	-1.66821	1.41125e-06
EGO55_05715	Macrolide-specific efflux protein MacA	214	245	120	1912	1037	2510	337.5	361.1	191	2478.1	680	1785.2	-5.55122	-2.4728	1.19821e-10
EGO55_05720	Macrolide export ATP-binding/permease protein MacB (EC 3.6.3.-)	54	52	35	405	212	498	85.2	76.6	55.7	524.9	139	354.2	-4.66299	-2.22125	4.22674e-08
EGO55_05725	Macrolide export ATP-binding/permease protein MacB (EC 3.6.3.-)	136	135	134	943	1076	1160	214.5	199	213.2	1222.2	705.5	825	-4.38514	-2.13262	1.04214e-16
EGO55_05730	Coenzyme F420-dependent N5,N10-methylene tetrahydromethanopterin reductase and related flavin-dependent oxidoreductases; sulfonate monooxygenase	55	72	99	349	549	419	86.8	106.1	157.5	452.3	360	298	-3.16141	-1.66057	5.02426e-11
EGO55_05735	Muconate cycloisomerase (EC 5.5.1.1)	89	108	70	261	577	417	140.4	159.2	111.4	338.3	378.3	296.6	-2.46274	-1.30026	1.45594e-09
EGO55_05740	Muconolactone isomerase (EC 5.3.3.4)	12	15	12	58	92	88	18.9	22.1	19.1	75.2	60.3	62.6	-3.26496	-1.70706	2.83592e-06
EGO55_05745	Catechol 1,2-dioxygenase (EC 1.13.11.1)	128	130	128	722	1125	1239	201.9	191.6	203.7	935.8	737.7	881.2	-4.27422	-2.09566	8.82293e-26
EGO55_05750	3-oxoadipate CoA-transferase subunit A (EC 2.8.3.6)	35	34	47	397	452	659	55.2	50.1	74.8	514.5	296.4	468.7	-7.10176	-2.82818	5.09133e-18
EGO55_05755	Succinyl-CoA:3-ketoacid-coenzyme A transferase subunit B (EC 2.8.3.5)	25	29	36	191	142	347	39.4	42.7	57.3	247.6	93.1	246.8	-4.20051	-2.07057	1.40244e-07
EGO55_05760	Acetyl-CoA acetyltransferase (EC 2.3.1.9) @ Beta-ketoadipyl CoA thiolase (EC 2.3.1.-)	52	59	79	389	373	767	82	87	125.7	504.2	244.6	545.5	-4.38885	-2.13384	4.27541e-10
EGO55_05765	Beta-ketoadipate enol-lactone hydrolase (EC 3.1.1.24)	20	40	51	166	181	340	31.5	59	81.2	215.1	118.7	241.8	-3.34745	-1.74306	3.51251e-06
EGO55_05770	hypothetical protein	38	31	40	44	69	65	59.9	45.7	63.7	57	45.2	46.2	1.15111	0.203023	0.503655
EGO55_05775	Choline monooxygenase, chloroplast precursor (EC 1.14.15.7)	91	98	118	217	504	386	143.5	144.4	187.8	281.2	330.5	274.5	-1.86642	-0.900273	7.58002e-05
EGO55_05780	hypothetical protein	16	12	20	40	151	93	25.2	17.7	31.8	51.8	99	66.1	-2.95001	-1.56072	2.91342e-05
EGO55_05785	Outer membrane receptor proteins, mostly Fe transport	194	254	237	394	1280	713	306	374.4	377.2	510.7	839.3	507.1	-1.75806	-0.813986	0.00500786
EGO55_05790	FIG01318144: Rieske (2Fe-2S) domain-containing protein	57	79	84	196	553	324	89.9	116.4	133.7	254	362.6	230.4	-2.4948	-1.31893	3.01646e-05
EGO55_05795	hypothetical protein	2	5	6	26	46	56	3.2	7.4	9.5	33.7	30.2	39.8	-5.16457	-2.36865	1.54883e-05
EGO55_05800	hypothetical protein	4	9	9	54	90	71	6.3	13.3	14.3	70	59	50.5	-5.23627	-2.38854	1.73305e-08
EGO55_05805	Naphthalene 1,2-dioxygenase system ferredoxin component	50	41	45	120	214	261	78.9	60.4	71.6	155.5	140.3	185.6	-2.28694	-1.19342	1.10381e-05
EGO55_05810	Probable transcriptional regulator, AraC family	790	917	385	1980	2411	3109	1246.1	1351.5	612.7	2566.2	1580.9	2211.3	-1.97964	-0.985236	0.00172279
EGO55_05815	Hydantoin racemase (EC 5.1.99.-)	605	800	527	1090	2301	1747	954.3	1179.1	838.7	1412.7	1508.8	1242.5	-1.4007	-0.486146	0.0299636
EGO55_05820	Ferredoxin reductase	36	42	55	59	175	156	56.8	61.9	87.5	76.5	114.7	111	-1.4767	-0.562379	0.105248
EGO55_05825	Aromatic hydrocarbon utilization transcriptional regulator CatR (LysR family)	393	363	340	347	465	736	619.9	535	541.1	449.7	304.9	523.5	1.32815	0.409419	0.0975127
EGO55_05830	benABC operon transcriptional activator BenR	615	612	376	615	1344	1057	970.1	902	598.4	797.1	881.3	751.8	1.01656	0.023691	0.911228
EGO55_05835	short-chain dehydrogenase/reductase SDR clustered with dienelactone hydrolase	69	65	128	114	503	240	108.8	95.8	203.7	147.8	329.8	170.7	-1.59436	-0.672976	0.0927112
EGO55_05840	Outer membrane receptor proteins, mostly Fe transport	33	66	101	547	1112	703	52.1	97.3	160.7	709	729.1	500	-6.25164	-2.64424	4.85586e-11
EGO55_05845	hypothetical protein	63	89	104	236	826	436	99.4	131.2	165.5	305.9	541.6	310.1	-2.92899	-1.5504	1.13854e-06
EGO55_05850	predicted acetamidase/formamidase	140	146	149	200	822	426	220.8	215.2	237.1	259.2	539	303	-1.64107	-0.714641	0.0205715
EGO55_05855	Transcriptional regulator, AraC family	288	385	293	496	1344	946	454.3	567.4	466.3	642.9	881.3	672.8	-1.47813	-0.563777	0.00423846
EGO55_05860	BarH	144	170	210	438	1017	968	227.1	250.6	334.2	567.7	666.8	688.5	-2.37378	-1.24719	2.15244e-11
EGO55_05870	Nicotinate phosphoribosyltransferase (EC 2.4.2.11)	682	666	750	1215	1846	1947	1075.7	981.6	1193.5	1574.7	1210.4	1384.8	-1.28106	-0.357335	0.0134321
EGO55_05875	Short-chain dehydrogenase/reductase SDR	2238	2273	2816	2314	4754	4039	3530.1	3350.1	4481.3	2999.1	3117.2	2872.7	1.26382	0.337792	0.043713
EGO55_05880	NAD(P) transhydrogenase subunit beta (EC 1.6.1.2)	1829	1724	2046	873	1369	1831	2884.9	2540.9	3256	1131.5	897.7	1302.3	2.60661	1.38218	2.42792e-14
EGO55_05885	NAD(P) transhydrogenase alpha subunit (EC 1.6.1.2)	119	111	106	153	243	312	187.7	163.6	168.7	198.3	159.3	221.9	-1.11305	-0.154514	0.48042
EGO55_05890	NAD(P) transhydrogenase alpha subunit (EC 1.6.1.2)	1410	1276	1562	389	1176	836	2224	1880.7	2485.7	504.2	771.1	594.6	3.51538	1.81368	1.54095e-20
EGO55_05895	fumarate reductase/succinate dehydrogenase flavoprotein, N-terminal:FAD dependent oxidoreductase	242	219	267	178	649	317	381.7	322.8	424.9	230.7	425.5	225.5	1.27641	0.352095	0.230047
EGO55_05900	hypothetical protein	57	45	70	61	99	121	89.9	66.3	111.4	79.1	64.9	86.1	1.1638	0.218842	0.44768
EGO55_05905	hypothetical protein	155	178	183	235	476	386	244.5	262.3	291.2	304.6	312.1	274.5	-1.11615	-0.158529	0.371264
EGO55_05910	hypothetical protein	1103	1061	1037	7459	14168	12630	1739.8	1563.8	1650.3	9667.5	9289.9	8983	-5.64031	-2.49577	3.67975e-96
EGO55_05915	Outer membrane receptor proteins, mostly Fe transport	117	165	247	872	2308	1846	184.5	243.2	393.1	1130.2	1513.4	1313	-4.82328	-2.27001	2.78917e-12
EGO55_05920	Short-chain dehydrogenase/reductase SDR	12	17	8	35	206	104	18.9	25.1	12.7	45.4	135.1	74	-4.51796	-2.17567	2.27276e-06
EGO55_05925	Coenzyme F420-dependent N5,N10-methylene tetrahydromethanopterin reductase and related flavin-dependent oxidoreductases; sulfonate monooxygenase	55	87	63	218	817	366	86.8	128.2	100.3	282.5	535.7	260.3	-3.42423	-1.77578	3.91251e-06
EGO55_05930	Outer membrane receptor proteins, mostly Fe transport	63	116	170	218	1590	448	99.4	171	270.5	282.5	1042.6	318.6	-3.04282	-1.60541	0.00252421
EGO55_05935	hypothetical protein	69	110	103	219	1029	434	108.8	162.1	163.9	283.8	674.7	308.7	-2.91974	-1.54584	1.30499e-05
EGO55_05940	Predicted transcriptional regulator	91	108	180	277	668	512	143.5	159.2	286.4	359	438	364.2	-1.97426	-0.981311	0.000431545
EGO55_05945	DnaK suppressor protein	1857	1825	1388	2008	3570	3874	2929.1	2689.8	2208.8	2602.5	2340.8	2755.4	1.01689	0.0241688	0.891997
EGO55_05950	3-oxosteroid 1-dehydrogenase (EC 1.3.99.4)	131	175	280	358	1332	853	206.6	257.9	445.6	464	873.4	606.7	-2.13947	-1.09725	0.00118553
EGO55_05955	Na(+) H(+) antiporter subunit A; Na(+) H(+) antiporter subunit B	4221	4784	4688	3028	4562	5691	6657.9	7051	7460.4	3924.5	2991.3	4047.7	1.93151	0.949727	1.4498e-10
EGO55_05960	Na(+) H(+) antiporter subunit C	93	98	61	134	105	239	146.7	144.4	97.1	173.7	68.8	170	-1.05536	-0.0777375	0.830748
EGO55_05965	Na(+) H(+) antiporter subunit D	2091	2240	2352	1336	1530	2807	3298.2	3301.5	3742.9	1731.6	1003.2	1996.5	2.18695	1.12892	1.5321e-06
EGO55_05970	Na(+) H(+) antiporter subunit E	282	312	312	226	380	483	444.8	459.8	496.5	292.9	249.2	343.5	1.58236	0.662081	0.00083409
EGO55_05975	Na(+) H(+) antiporter subunit F	18	27	20	57	63	87	28.4	39.8	31.8	73.9	41.3	61.9	-1.74284	-0.801439	0.0253902
EGO55_05980	Na(+) H(+) antiporter subunit G	258	247	273	444	675	727	406.9	364	434.4	575.5	442.6	517.1	-1.2704	-0.345279	0.0451082
EGO55_05985	Uncharacterized protein YfiR precursor	452	380	395	862	1675	1252	713	560.1	628.6	1117.2	1098.3	890.5	-1.63268	-0.707244	4.75414e-05
EGO55_05990	diguanylate cyclase/phosphodiesterase (GGDEF & EAL domains) with PAS/PAC sensor(s)	979	1020	1050	737	1425	1317	1544.2	1503.3	1670.9	955.2	934.4	936.7	1.66966	0.739555	1.42987e-05
EGO55_05995	Outer membrane protein A precursor	972	957	1270	349	817	608	1533.2	1410.5	2021.1	452.3	535.7	432.4	3.49018	1.8033	1.22467e-27
EGO55_06000	Transcriptional regulator, AraC family	621	617	469	605	1587	1049	979.5	909.4	746.4	784.1	1040.6	746.1	1.02417	0.0344606	0.871226
EGO55_06005	putative cytochrome P450 hydroxylase	135	141	145	188	634	434	212.9	207.8	230.8	243.7	415.7	308.7	-1.49356	-0.578755	0.0126981
EGO55_06010	Gluconolactonase (EC 3.1.1.17)	219	218	268	188	524	390	345.4	321.3	426.5	243.7	343.6	277.4	1.25835	0.331531	0.110956
EGO55_06015	D-2-hydroxyglutarate dehydrogenase	89	110	109	127	414	291	140.4	162.1	173.5	164.6	271.5	207	-1.36146	-0.44516	0.046599
EGO55_06020	L-malyl-CoA/beta-methylmalyl-CoA lyase (EC 4.1.3.-)	177	190	153	190	351	365	279.2	280	243.5	246.3	230.2	259.6	1.09145	0.126244	0.496821
EGO55_06025	Alcohol dehydrogenase (EC 1.1.1.1)	274	271	291	1345	1743	2733	432.2	399.4	463.1	1743.2	1142.9	1943.8	-3.72984	-1.89911	1.16511e-15
EGO55_06030	Aldehyde dehydrogenase (EC 1.2.1.3)	607	678	726	3132	6098	5658	957.4	999.3	1155.3	4059.3	3998.4	4024.2	-3.88267	-1.95705	3.54351e-45
EGO55_06035	steroid delta-isomerase	592	517	547	490	837	1264	933.8	762	870.5	635.1	548.8	899	1.23134	0.300228	0.236511
EGO55_06040	Glucose dehydrogenase, PQQ-dependent (EC 1.1.5.2)	3441	3465	3579	1595	3712	3503	5427.6	5107	5695.6	2067.3	2434	2491.5	2.31944	1.21378	2.96811e-16
EGO55_06045	NADP-specific glutamate dehydrogenase (EC 1.4.1.4)	6734	6721	7280	3845	4173	5916	10621.7	9905.9	11585.3	4983.4	2736.2	4207.7	2.69352	1.42949	3.66703e-11
EGO55_06050	Methyltransferase type 11	253	295	435	252	692	459	399.1	434.8	692.3	326.6	453.7	326.5	1.37605	0.460532	0.0752655
EGO55_06055	ATP-dependent DNA ligase (EC 6.5.1.1) clustered with Ku protein, LigD	320	276	309	1301	1567	1226	504.7	406.8	491.7	1686.2	1027.5	872	-2.5522	-1.35174	1.14313e-06
EGO55_06060	NADP-dependent quinone oxidoreductase	541	603	543	1477	8425	3043	853.3	888.7	864.1	1914.3	5524.3	2164.3	-3.68572	-1.88194	6.88692e-07
EGO55_06065	hypothetical protein	31	38	27	40	380	94	48.9	56	43	51.8	249.2	66.9	-2.50024	-1.32207	0.0190208
EGO55_06070	Polyhydroxyalkanoic acid synthase	39	45	76	74	899	208	61.5	66.3	120.9	95.9	589.5	147.9	-3.36012	-1.74851	0.00200069
EGO55_06075	hypothetical protein	28	19	46	44	338	99	44.2	28	73.2	57	221.6	70.4	-2.4208	-1.27548	0.0131166
EGO55_06080	hypothetical protein	91	112	125	92	638	223	143.5	165.1	198.9	119.2	418.3	158.6	-1.37835	-0.46294	0.254903
EGO55_06085	FIG002776: hypothetical protein	533	578	657	681	1852	1255	840.7	851.9	1045.5	882.6	1214.4	892.6	-1.09329	-0.128671	0.510351
EGO55_06090	Ribosomal large subunit pseudouridine synthase E (EC 4.2.1.70)	179	201	217	158	426	340	282.3	296.2	345.3	204.8	279.3	241.8	1.26768	0.342187	0.151362
EGO55_06095	Sensory box histidine kinase/response regulator	1365	1123	641	16218	12052	20271	2153	1655.2	1020.1	21019.9	7902.5	14417.7	-8.97525	-3.16595	3.29886e-22
EGO55_06100	Transglutaminase-like domain	342	325	243	1783	2864	2133	539.4	479	386.7	2310.9	1877.9	1517.1	-4.05792	-2.02074	1.5853e-17
EGO55_06105	hypothetical protein	69	71	70	152	293	231	108.8	104.6	111.4	197	192.1	164.3	-1.70095	-0.76634	0.00254977
EGO55_06110	hypothetical protein	78	99	72	96	374	215	123	145.9	114.6	124.4	245.2	152.9	-1.37038	-0.454573	0.139229
EGO55_06115	Outer membrane receptor proteins, mostly Fe transport	105	133	248	460	1871	807	165.6	196	394.7	596.2	1226.8	574	-3.1729	-1.6658	2.45961e-05
EGO55_06120	Quino(hemo)protein alcohol dehydrogenase, PQQ-dependent (EC 1.1.99.8)	65	71	108	220	814	458	102.5	104.6	171.9	285.1	533.7	325.8	-3.02782	-1.59828	4.51468e-06
EGO55_06125	Transcriptional regulator, TetR family	4	8	11	46	245	80	6.3	11.8	17.5	59.6	160.6	56.9	-7.83596	-2.97011	1.20648e-07
EGO55_06130	hypothetical protein	20	31	30	45	164	122	31.5	45.7	47.7	58.3	107.5	86.8	-2.04564	-1.03255	0.00172811
EGO55_06135	hypothetical protein	66	84	116	238	699	394	104.1	123.8	184.6	308.5	458.3	280.2	-2.54245	-1.34622	4.79221e-05
EGO55_06140	hypothetical protein	8	3	6	45	98	121	12.6	4.4	9.5	58.3	64.3	86.1	-7.93815	-2.9888	1.54723e-08
EGO55_06145	3-ketoacyl-CoA thiolase (EC 2.3.1.16)	38	53	57	181	329	355	59.9	78.1	90.7	234.6	215.7	252.5	-3.07158	-1.61898	2.09897e-10
EGO55_06150	hypothetical protein	260	239	170	229	493	400	410.1	352.3	270.5	296.8	323.3	284.5	1.14132	0.190708	0.30186
EGO55_06155	Enoyl-CoA hydratase (EC 4.2.1.17)	39	47	58	164	348	286	61.5	69.3	92.3	212.6	228.2	203.4	-2.89167	-1.5319	2.26629e-10
EGO55_06160	Large subunit naph/bph dioxygenase	232	288	285	2674	4089	3947	365.9	424.5	453.5	3465.7	2681.2	2807.3	-7.19628	-2.84725	7.03004e-27
EGO55_06165	3-oxoacyl-[acyl-carrier protein] reductase (EC 1.1.1.100)	100	85	92	1530	1392	2732	157.7	125.3	146.4	1983	912.7	1943.1	-11.2673	-3.49408	2.65356e-28
EGO55_06170	Lactoylglutathione lyase and related lyases	15	23	8	503	274	813	23.7	33.9	12.7	651.9	179.7	578.2	-19.968	-4.31962	5.60296e-16
EGO55_06175	Acyl dehydratase	25	26	31	727	361	1310	39.4	38.3	49.3	942.3	236.7	931.7	-16.6036	-4.05343	1.77578e-18
EGO55_06180	Dihydrolipoamide acetyltransferase component (E2) of acetoin dehydrogenase complex (EC 2.3.1.-)	101	74	141	255	494	449	159.3	109.1	224.4	330.5	323.9	319.3	-1.97865	-0.98452	0.000409646
EGO55_06185	Acetoin dehydrogenase E1 component beta-subunit (EC 1.2.4.-)	94	88	82	258	543	453	148.3	129.7	130.5	334.4	356	322.2	-2.4808	-1.31081	1.72476e-10
EGO55_06190	Acetoin dehydrogenase E1 component alpha-subunit (EC 1.2.4.-)	40	42	46	182	320	339	63.1	61.9	73.2	235.9	209.8	241.1	-3.46332	-1.79216	7.34179e-18
EGO55_06195	Phenylpropionate dioxygenase and related ring-hydroxylating dioxygenases, large terminal subunit	58	72	64	367	689	624	91.5	106.1	101.8	475.7	451.8	443.8	-4.57584	-2.19404	3.21185e-15
EGO55_06200	3-oxoacyl-[acyl-carrier protein] reductase (EC 1.1.1.100)	45	45	62	208	390	382	71	66.3	98.7	269.6	255.7	271.7	-3.3834	-1.75848	5.16957e-19
EGO55_06205	Long-chain-fatty-acid--CoA ligase (EC 6.2.1.3)	118	157	201	453	1185	803	186.1	231.4	319.9	587.1	777	571.1	-2.62734	-1.39361	5.24678e-08
EGO55_06210	Transcriptional regulator, TetR family	1306	1198	994	853	1466	1525	2060	1765.7	1581.8	1105.6	961.3	1084.7	1.7164	0.779382	0.000981137
EGO55_06215	Short-chain dehydrogenase/reductase SDR	159	188	156	179	589	310	250.8	277.1	248.3	232	386.2	220.5	-1.08374	-0.116017	0.6886
EGO55_06220	Dehydrogenases with different specificities (related to short-chain alcohol dehydrogenases)	103	86	50	112	234	186	162.5	126.8	79.6	145.2	153.4	132.3	-1.16785	-0.223856	0.4679
EGO55_06225	Phenylpropionate dioxygenase and related ring-hydroxylating dioxygenases, large terminal subunit	70	86	117	669	881	1039	110.4	126.8	186.2	867.1	577.7	739	-5.15623	-2.36632	5.43984e-13
EGO55_06230	Phenylpropionate dioxygenase and related ring-hydroxylating dioxygenases, large terminal subunit	68	76	104	499	1423	674	107.3	112	165.5	646.7	933.1	479.4	-5.35726	-2.4215	1.06431e-14
EGO55_06235	D-aminoacylase (EC 3.5.1.81)	692	734	656	7674	10923	12673	1091.5	1081.8	1043.9	9946.1	7162.2	9013.6	-8.11751	-3.02104	1.59882e-76
EGO55_06240	Cardiolipin synthetase (EC 2.7.8.-)	1264	1286	890	1295	1763	2066	1993.7	1895.4	1416.3	1678.4	1156	1469.4	1.23396	0.303293	0.149382
EGO55_06245	hypothetical protein	1014	1070	816	786	1422	1462	1599.4	1577	1298.6	1018.7	932.4	1039.8	1.4968	0.58188	0.000335197
EGO55_06250	hypothetical protein	1016	1003	1068	1041	2122	1662	1602.6	1478.3	1699.6	1349.2	1391.4	1182.1	1.21881	0.285473	0.0804339
EGO55_06255	Transcriptional regulator, TetR family	642	611	535	393	1096	723	1012.6	900.5	851.4	509.4	718.6	514.2	1.58331	0.662944	0.000315189
EGO55_06260	Protein involved in biosynthesis of mitomycin antibiotics/polyketide fumonisin	168	143	146	171	740	391	265	210.8	232.3	221.6	485.2	278.1	-1.39756	-0.482907	0.0893193
EGO55_06265	hypothetical protein	521	439	586	433	1311	1242	821.8	647	932.5	561.2	859.6	883.4	1.03975	0.0562386	0.823061
EGO55_06270	NAD(FAD)-utilizing dehydrogenase, sll0175 homolog	2090	2010	2650	1086	1175	2130	3296.6	2962.5	4217.2	1407.5	770.4	1515	2.83829	1.50502	5.43804e-08
EGO55_06275	hypothetical protein	10	2	9	188	247	343	15.8	2.9	14.3	243.7	162	244	-19.8509	-4.31113	4.38408e-20
EGO55_06280	hypothetical protein	8	11	30	16	54	23	12.6	16.2	47.7	20.7	35.4	16.4	1.04351	0.0614502	0.915182
EGO55_06285	3-oxoacyl-[acyl-carrier protein] reductase (EC 1.1.1.100)	61	80	91	84	397	184	96.2	117.9	144.8	108.9	260.3	130.9	-1.40051	-0.485949	0.211496
EGO55_06290	gamma-BHC dehydrochlorinase	22	31	29	49	160	68	34.7	45.7	46.2	63.5	104.9	48.4	-1.7192	-0.781735	0.0764698
EGO55_06295	Outer membrane receptor proteins, mostly Fe transport	211	319	462	351	1778	719	332.8	470.2	735.2	454.9	1165.8	511.4	-1.38754	-0.472531	0.293857
EGO55_06300	Transcriptional regulator, TetR family	427	464	312	188	551	409	673.5	683.9	496.5	243.7	361.3	290.9	2.06295	1.04471	1.68336e-05
EGO55_06305	Predicted reductase RutE in novel pyrimidine catabolism pathway	2000	1994	1662	1585	2417	2684	3154.6	2938.9	2644.9	2054.3	1584.8	1909	1.57583	0.656114	0.00103547
EGO55_06310	3-oxoacyl-[acyl-carrier protein] reductase (EC 1.1.1.100)	481	486	361	460	1502	1080	758.7	716.3	574.5	596.2	984.9	768.1	-1.14915	-0.20057	0.320644
EGO55_06315	hypothetical protein	185	212	182	546	1063	912	291.8	312.5	289.6	707.7	697	648.7	-2.29481	-1.19838	6.06131e-15
EGO55_06320	Permeases of the drug/metabolite transporter (DMT) superfamily	394	388	520	219	597	396	621.5	571.9	827.5	283.8	391.5	281.7	2.10444	1.07344	3.14905e-08
EGO55_06325	2,4-dihydroxyhept-2-ene-1,7-dioic acid aldolase (EC 4.1.2.n4)	930	929	780	500	937	955	1466.9	1369.2	1241.3	648	614.4	679.2	2.10016	1.0705	9.04192e-09
EGO55_06330	Isovaleryl-CoA dehydrogenase (EC 1.3.8.4); Butyryl-CoA dehydrogenase (EC 1.3.99.2)	260	222	304	4213	3893	5652	410.1	327.2	483.8	5460.4	2552.6	4020	-9.8539	-3.3007	5.23872e-40
EGO55_06335	Enoyl-CoA hydratase (EC 4.2.1.17)	282	247	268	1242	879	1945	444.8	364	426.5	1609.7	576.4	1383.4	-2.88676	-1.52945	4.78244e-07
EGO55_06340	4-hydroxybutyrate coenzyme A transferase	284	274	267	1480	1086	2375	448	403.8	424.9	1918.2	712.1	1689.2	-3.38051	-1.75724	2.51452e-09
EGO55_06345	Short-chain dehydrogenase/reductase SDR	84	90	137	972	509	1618	132.5	132.6	218	1259.8	333.8	1150.8	-5.6772	-2.50518	2.23004e-10
EGO55_06350	Long-chain-fatty-acid--CoA ligase (EC 6.2.1.3)	109	109	122	5566	2283	8109	171.9	160.7	194.1	7214	1497	5767.5	-27.4865	-4.78065	5.08477e-30
EGO55_06355	hypothetical protein AF1210	127	132	176	7343	5265	9863	200.3	194.6	280.1	9517.1	3452.3	7015	-29.6132	-4.88817	6.62281e-59
EGO55_06360	Transcriptional regulator, TetR family	141	134	148	4172	2375	5703	222.4	197.5	235.5	5407.3	1557.3	4056.2	-16.8122	-4.07143	8.864e-31
EGO55_06365	Methylcrotonyl-CoA carboxylase biotin-containing subunit (EC 6.4.1.4)	187	152	160	2705	829	3871	295	224	254.6	3505.9	543.6	2753.2	-8.79122	-3.13606	1.29207e-11
EGO55_06370	Methylcrotonyl-CoA carboxylase biotin-containing subunit (EC 6.4.1.4)	42	38	40	766	212	934	66.2	56	63.7	992.8	139	664.3	-9.64949	-3.27045	5.81223e-11
EGO55_06375	Methylcrotonyl-CoA carboxylase carboxyl transferase subunit (EC 6.4.1.4)	144	137	176	1451	871	1986	227.1	201.9	280.1	1880.6	571.1	1412.5	-5.44546	-2.44505	1.69445e-12
EGO55_06385	Transcriptional regulator, IclR family	109	132	182	133	377	304	171.9	194.6	289.6	172.4	247.2	216.2	1.02694	0.0383503	0.890905
EGO55_06390	Alpha-methylacyl-CoA racemase (EC 5.1.99.4)	121	132	170	260	356	510	190.9	194.6	270.5	337	233.4	362.7	-1.42083	-0.506738	0.0419283
EGO55_06395	Butyryl-CoA dehydrogenase (EC 1.3.99.2)	301	316	283	596	649	1055	474.8	465.7	450.4	772.5	425.5	750.4	-1.39822	-0.483588	0.0449373
EGO55_06400	Alcohol dehydrogenase (EC 1.1.1.1)	500	626	512	936	1145	1592	788.7	922.6	814.8	1213.1	750.8	1132.3	-1.22376	-0.291324	0.162877
EGO55_06405	Aldehyde dehydrogenase (EC 1.2.1.3)	516	572	428	950	1575	1657	813.9	843.1	681.1	1231.3	1032.7	1178.5	-1.47068	-0.556483	0.000376134
EGO55_06410	putative transcriptional regulator	124	134	97	207	349	372	195.6	197.5	154.4	268.3	228.8	264.6	-1.38767	-0.472669	0.0218019
EGO55_06415	hypothetical protein	284	328	395	698	1707	1080	448	483.4	628.6	904.7	1119.3	768.1	-1.7905	-0.840362	0.00111709
EGO55_06420	Transcriptional regulator, TetR family	622	514	398	426	972	709	981.1	757.6	633.4	552.1	637.3	504.3	1.39975	0.485172	0.0130284
EGO55_06425	hypothetical protein	373	370	245	936	920	1088	588.3	545.3	389.9	1213.1	603.2	773.8	-1.69696	-0.762952	0.0106253
EGO55_06430	putative autotransporter protein	476	594	162	169	836	342	750.8	875.5	257.8	219	548.2	243.2	1.86123	0.896258	0.0354259
EGO55_06435	autotransporter	136	281	124	138	712	341	214.5	414.2	197.3	178.9	466.9	242.5	-1.07774	-0.108012	0.804511
EGO55_06440	FIG01094483: hypothetical protein	10054	10025	4446	3638	9651	6098	15858.4	14775.5	7075.3	4715.1	6328.1	4337.2	2.45168	1.29377	0.000735718
EGO55_06445	hypothetical protein	1720	1765	1279	2302	1825	4070	2713	2601.4	2035.4	2983.6	1196.6	2894.8	1.03918	0.05544	0.885334
EGO55_06450	Hydride transferase 1 (Fragment)	3297	4268	3034	5042	8458	8579	5200.4	6290.5	4828.2	6534.8	5545.9	6101.8	-1.11396	-0.155702	0.3896
EGO55_06455	hypothetical protein	545	686	533	1025	1350	1962	859.6	1011.1	848.2	1328.5	885.2	1395.5	-1.32633	-0.407442	0.0689043
EGO55_06460	Outer membrane receptor proteins, mostly Fe transport	138	203	198	1122	2738	2062	217.7	299.2	315.1	1454.2	1795.3	1466.6	-5.66936	-2.50319	1.15811e-26
EGO55_06465	hypothetical protein	20	24	26	142	442	160	31.5	35.4	41.4	184	289.8	113.8	-5.43363	-2.44192	7.91687e-09
EGO55_06470	Peptidoglycan-associated protein	11907	14322	9782	48149	92515	73117	18781.2	21108.7	15566.9	62405.1	60661.9	52004.2	-3.15681	-1.65847	7.87024e-22
EGO55_06475	hypothetical protein	16996	22155	9639	11284	33586	19667	26808.2	32653.6	15339.3	14625	22022.3	13988.1	1.47723	0.562896	0.187799
EGO55_06480	Cytochrome c2	188	232	371	241	776	440	296.5	341.9	590.4	312.4	508.8	312.9	1.0813	0.112767	0.733254
EGO55_06485	hypothetical protein	270	390	424	114	437	238	425.9	574.8	674.7	147.8	286.5	169.3	2.76355	1.46652	2.55087e-06
EGO55_06490	diguanylate cyclase/phosphodiesterase (GGDEF & EAL domains) with PAS/PAC sensor(s)	460	524	423	300	494	523	725.6	772.3	673.2	388.8	323.9	372	2.00509	1.00367	5.82095e-07
EGO55_06495	Phenylpropionate dioxygenase and related ring-hydroxylating dioxygenases, large terminal subunit	330	402	498	1412	2602	2888	520.5	592.5	792.5	1830.1	1706.1	2054.1	-2.93447	-1.5531	5.02988e-16
EGO55_06500	Cyclohexanone monooxygenase (EC 1.14.13.22)	272	261	332	1261	2122	2299	429	384.7	528.3	1634.4	1391.4	1635.2	-3.47356	-1.79641	8.41849e-24
EGO55_06505	Putative oxidoreductase YncB	59	86	109	151	531	237	93.1	126.8	173.5	195.7	348.2	168.6	-1.81673	-0.861344	0.010654
EGO55_06510	Outer membrane receptor proteins, mostly Fe transport	214	299	618	483	2908	1145	337.5	440.7	983.5	626	1906.8	814.4	-1.90128	-0.92697	0.0616369
EGO55_06515	Putative NADP-dependent oxidoreductases	91	121	88	89	491	165	143.5	178.3	140	115.4	321.9	117.4	-1.20673	-0.271105	0.486088
EGO55_06520	hypothetical protein	174	149	179	50	169	130	274.5	219.6	284.9	64.8	110.8	92.5	2.87159	1.52185	5.26434e-08
EGO55_06525	Transporter, MFS superfamily	782	775	920	639	1323	1131	1233.5	1142.2	1464.1	828.2	867.5	804.4	1.53514	0.618374	7.14226e-06
EGO55_06530	Succinylarginine dihydrolase (EC 3.5.3.23)	66	80	115	626	592	687	104.1	117.9	183	811.3	388.2	488.6	-4.1612	-2.057	2.51069e-09
EGO55_06535	Arginine N-succinyltransferase (EC 2.3.1.109)	23	22	29	478	212	456	36.3	32.4	46.2	619.5	139	324.3	-9.40371	-3.23323	2.71475e-13
EGO55_06540	Acetylornithine deacetylase (EC 3.4.17.-)	42	69	78	704	351	880	66.2	101.7	124.1	912.4	230.2	625.9	-6.04398	-2.5955	6.39785e-10
EGO55_06545	Succinylglutamic semialdehyde dehydrogenase (EC 1.2.1.71)	72	104	92	1266	634	1506	113.6	153.3	146.4	1640.8	415.7	1071.1	-7.55668	-2.91775	9.99996e-15
EGO55_06550	Maleylacetoacetate isomerase (EC 5.2.1.2) @ Glutathione S-transferase, zeta (EC 2.5.1.18)	44	64	43	770	341	1005	69.4	94.3	68.4	998	223.6	714.8	-8.31932	-3.05647	1.27562e-13
EGO55_06555	Glyoxalase family protein	48	59	38	949	715	1039	75.7	87	60.5	1230	468.8	739	-10.8914	-3.44511	3.53326e-25
EGO55_06560	4-hydroxyphenylpyruvate dioxygenase (EC 1.13.11.27)	59	43	55	951	571	1382	93.1	63.4	87.5	1232.6	374.4	982.9	-10.6132	-3.40779	9.53139e-18
EGO55_06565	Phenylalanine-4-hydroxylase (EC 1.14.16.1)	56	66	69	1008	740	1510	88.3	97.3	109.8	1306.5	485.2	1074	-9.69193	-3.27678	7.37575e-19
EGO55_06570	Transcriptional regulator, AsnC family	728	795	454	281	584	391	1148.3	1171.7	722.5	364.2	382.9	278.1	2.96889	1.56992	1.82957e-05
EGO55_06575	hypothetical protein	205	284	250	243	465	380	323.4	418.6	397.8	314.9	304.9	270.3	1.28359	0.360184	0.0377366
EGO55_06580	Choline dehydrogenase (EC 1.1.99.1)	122	136	104	473	873	984	192.4	200.4	165.5	613	572.4	699.9	-3.37508	-1.75492	2.85357e-21
EGO55_06585	Outer membrane receptor proteins, mostly Fe transport	95	87	166	689	1315	1050	149.8	128.2	264.2	893	862.2	746.8	-4.61736	-2.20707	1.07542e-11
EGO55_06590	hypothetical protein	188	118	78	916	1386	1328	296.5	173.9	124.1	1187.2	908.8	944.5	-5.11236	-2.35399	7.49812e-11
EGO55_06595	Transcriptional regulator, TetR family	370	365	272	586	755	1007	583.6	538	432.9	759.5	495.1	716.2	-1.26548	-0.339689	0.129278
EGO55_06600	N-acyl-D-aspartate/D-glutamate deacylase	341	314	500	13350	15619	20222	537.9	462.8	795.7	17302.7	10241.4	14382.8	-23.3463	-4.54512	4.80282e-76
EGO55_06605	Dihydrolipoamide dehydrogenase of pyruvate dehydrogenase complex (EC 1.8.1.4)	234	250	223	220	523	402	369.1	368.5	354.9	285.1	342.9	285.9	1.19236	0.253818	0.154213
EGO55_06610	Predicted aminoglycoside phosphotransferase	98	98	146	139	400	245	154.6	144.4	232.3	180.2	262.3	174.3	-1.164	-0.219089	0.507325
EGO55_06615	Butyryl-CoA dehydrogenase (EC 1.3.99.2)	187	245	318	381	1135	759	295	361.1	506.1	493.8	744.2	539.8	-1.53187	-0.615292	0.0375078
EGO55_06620	Dihydrolipoamide acetyltransferase component (E2) of acetoin dehydrogenase complex (EC 2.3.1.-)	236	281	247	403	641	721	372.2	414.2	393.1	522.3	420.3	512.8	-1.23053	-0.299282	0.0533406
EGO55_06625	Acetoin dehydrogenase E1 component beta-subunit (EC 1.2.4.-)	201	246	196	356	803	693	317	362.6	311.9	461.4	526.5	492.9	-1.49528	-0.580418	0.00026824
EGO55_06630	Acetoin dehydrogenase E1 component alpha-subunit (EC 1.2.4.-)	81	119	96	278	513	488	127.8	175.4	152.8	360.3	336.4	347.1	-2.28239	-1.19054	4.0751e-13
EGO55_06635	Acyl-CoA dehydrogenase, long-chain specific, mitochondrial precursor (EC 1.3.99.13)	124	136	154	189	548	364	195.6	200.4	245.1	245	359.3	258.9	-1.35096	-0.43398	0.0827919
EGO55_06640	Acetyl-CoA acetyltransferase	63	87	105	70	358	128	99.4	128.2	167.1	90.7	234.7	91	-1.06131	-0.0858413	0.844336
EGO55_06645	Predicted nucleic-acid-binding protein containing a Zn-ribbon	21	26	40	51	260	158	33.1	38.3	63.7	66.1	170.5	112.4	-2.60858	-1.38327	0.000522691
EGO55_06650	Transcriptional activator protein LuxR	1005	1137	1319	2056	7580	4882	1585.2	1675.8	2099	2664.7	4970.2	3472.3	-2.07297	-1.0517	0.000170116
EGO55_06655	Acyl-CoA dehydrogenase family protein	55	69	130	73	431	174	86.8	101.7	206.9	94.6	282.6	123.8	-1.2728	-0.348006	0.494293
EGO55_06660	Mll2313 protein	613	607	401	864	1217	1439	966.9	894.6	638.1	1119.8	798	1023.5	-1.17497	-0.232622	0.253246
EGO55_06665	FIG01318144: Rieske (2Fe-2S) domain-containing protein	200	203	235	1480	2413	2124	315.5	299.2	374	1918.2	1582.2	1510.7	-5.06683	-2.34108	3.84525e-36
EGO55_06670	FIG01318144: Rieske (2Fe-2S) domain-containing protein	241	281	236	514	967	893	380.1	414.2	375.6	666.2	634.1	635.1	-1.65334	-0.725385	0.000280427
EGO55_06675	hypothetical protein	55	77	53	149	165	258	86.8	113.5	84.3	193.1	108.2	183.5	-1.69107	-0.757934	0.00665581
EGO55_06680	3-oxoacyl-[acyl-carrier protein] reductase (EC 1.1.1.100)	28	24	30	221	608	375	44.2	35.4	47.7	286.4	398.7	266.7	-7.50233	-2.90734	3.02001e-20
EGO55_06685	Outer membrane receptor proteins, mostly Fe transport	165	199	257	298	1034	518	260.3	293.3	409	386.2	678	368.4	-1.49076	-0.57605	0.0809996
EGO55_06690	Transcriptional regulator, TetR family	583	532	573	563	2162	677	919.6	784.1	911.9	729.7	1417.6	481.5	-1.00592	-0.00851565	0.980692
EGO55_06695	Short-chain dehydrogenase/reductase SDR	322	356	271	910	2372	1414	507.9	524.7	431.3	1179.4	1555.3	1005.7	-2.5559	-1.35383	7.37562e-13
EGO55_06700	Long-chain-fatty-acid--CoA ligase (EC 6.2.1.3)	158	203	199	740	1341	1297	249.2	299.2	316.7	959.1	879.3	922.5	-3.18939	-1.67328	2.67619e-21
EGO55_06705	hypothetical protein	105	135	132	74	265	205	165.6	199	210.1	95.9	173.8	145.8	1.36813	0.452204	0.077075
EGO55_06710	Ferredoxin reductase	562	595	389	211	778	409	886.5	877	619	273.5	510.1	290.9	2.20989	1.14397	6.26696e-06
EGO55_06715	hypothetical protein	259	304	386	146	380	274	408.5	448.1	614.3	189.2	249.2	194.9	2.31287	1.20968	1.92152e-09
EGO55_06720	3-oxoacyl-[acyl-carrier protein] reductase (EC 1.1.1.100)	61	63	98	66	258	154	96.2	92.9	156	85.5	169.2	109.5	-1.06637	-0.0927057	0.78084
EGO55_06725	Outer membrane receptor proteins, mostly Fe transport	106	111	206	280	1174	478	167.2	163.6	327.8	362.9	769.8	340	-2.23942	-1.16312	0.00585969
EGO55_06730	Putative oxidoreductase YncB	127	188	156	245	592	377	200.3	277.1	248.3	317.5	388.2	268.1	-1.34225	-0.424652	0.0787243
EGO55_06735	Dehydrogenases with different specificities (related to short-chain alcohol dehydrogenases)	508	570	433	727	2072	1342	801.3	840.1	689.1	942.3	1358.6	954.5	-1.39843	-0.483806	0.00853812
EGO55_06740	Short-chain dehydrogenase/reductase SDR	23	32	24	41	228	88	36.3	47.2	38.2	53.1	149.5	62.6	-2.19838	-1.13644	0.00887549
EGO55_06745	FIG01318144: Rieske (2Fe-2S) domain-containing protein	222	302	201	339	1030	608	350.2	445.1	319.9	439.4	675.4	432.4	-1.38922	-0.474278	0.053034
EGO55_06750	Sugar phosphate isomerases/epimerases	42	40	55	111	238	228	66.2	59	87.5	143.9	156.1	162.2	-2.18262	-1.12606	2.71141e-06
EGO55_06755	hypothetical protein	22	15	19	45	89	64	34.7	22.1	30.2	58.3	58.4	45.5	-1.86254	-0.897273	0.0235383
EGO55_06760	hypothetical protein	26	34	44	37	89	67	41	50.1	70	48	58.4	47.7	1.04025	0.0569309	0.864391
EGO55_06765	Phenylpropionate dioxygenase and related ring-hydroxylating dioxygenases, large terminal subunit	120	107	238	163	726	277	189.3	157.7	378.7	211.3	476	197	-1.22094	-0.287994	0.563546
EGO55_06770	Mobile element protein	20	35	31	2	1	2	31.5	51.6	49.3	2.6	0.7	1.4	32.1873	5.00842	1.30488e-10
EGO55_06775	putative cytochrome P450 hydroxylase	56	41	87	70	283	125	88.3	60.4	138.5	90.7	185.6	88.9	-1.2804	-0.356598	0.366336
EGO55_06780	Gfa-like protein	6	7	12	17	106	50	9.5	10.3	19.1	22	69.5	35.6	-3.31853	-1.73055	0.00451863
EGO55_06785	Phenylpropionate dioxygenase and related ring-hydroxylating dioxygenases, large terminal subunit	120	150	146	647	1308	1019	189.3	221.1	232.3	838.6	857.7	724.8	-3.76543	-1.91282	1.84599e-19
EGO55_06790	hypothetical protein	8	8	20	139	182	197	12.6	11.8	31.8	180.2	119.3	140.1	-7.82832	-2.9687	7.69099e-13
EGO55_06795	hypothetical protein	20	20	16	147	251	271	31.5	29.5	25.5	190.5	164.6	192.7	-6.32088	-2.66013	1.10833e-19
EGO55_06800	Fumarate reductase flavoprotein subunit (EC 1.3.99.1)	60	51	109	184	756	364	94.6	75.2	173.5	238.5	495.7	258.9	-2.90171	-1.5369	0.000136584
EGO55_06805	hypothetical protein	0	2	3	48	79	64	0	2.9	4.8	62.2	51.8	45.5	-20.5382	-4.36024	2.47275e-08
EGO55_06810	3-oxoacyl-[acyl-carrier protein] reductase (EC 1.1.1.100)	46	48	53	125	339	226	72.6	70.7	84.3	162	222.3	160.7	-2.40554	-1.26636	4.44353e-07
EGO55_06820	3-oxoacyl-[acyl-carrier protein] reductase (EC 1.1.1.100)	197	194	163	374	1063	649	310.7	285.9	259.4	484.7	697	461.6	-1.92354	-0.943763	1.58231e-06
EGO55_06825	dehydrogenase	120	135	123	146	795	292	189.3	199	195.7	189.2	521.3	207.7	-1.57834	-0.658406	0.0556469
EGO55_06830	Bll2250 protein	196	213	268	256	1225	470	309.2	313.9	426.5	331.8	803.2	334.3	-1.40306	-0.488574	0.157873
EGO55_06835	hypothetical protein	9	12	12	30	140	64	14.2	17.7	19.1	38.9	91.8	45.5	-3.48953	-1.80303	0.000337695
EGO55_06840	Gamma-BHC dehydrochlorinase	21	22	44	60	280	99	33.1	32.4	70	77.8	183.6	70.4	-2.46366	-1.3008	0.00520865
EGO55_06845	Choline monooxygenase-like protein with aromatic-ring-hydroxylating dioxygenase domain	201	232	175	802	1368	1424	317	341.9	278.5	1039.5	897	1012.8	-3.1427	-1.65201	1.80784e-18
EGO55_06850	4-hydroxyphenylpyruvate dioxygenase (EC 1.13.11.27)	73	71	85	225	682	483	115.1	104.6	135.3	291.6	447.2	343.5	-3.06474	-1.61576	7.69067e-14
EGO55_06855	Transcriptional regulator, TetR family	437	467	470	436	1314	920	689.3	688.3	747.9	565.1	861.6	654.3	1.01824	0.0260809	0.889896
EGO55_06860	Outer membrane protein A precursor	28846	53208	22099	45335	123464	112975	45499.5	78421.6	35167.9	58757.9	80955.1	80353.1	-1.38329	-0.468106	0.212236
EGO55_06865	Cyclohexanone monooxygenase (EC 1.14.13.22)	823	990	550	1784	3299	2988	1298.1	1459.1	875.3	2312.2	2163.1	2125.2	-1.81635	-0.861039	3.72484e-05
EGO55_06870	3-ketosteroid-delta1-dehydrogenase	558	613	518	838	2146	1773	880.1	903.5	824.3	1086.1	1407.1	1261	-1.44135	-0.527424	0.00100903
EGO55_06875	hypothetical protein	98	92	87	178	531	363	154.6	135.6	138.5	230.7	348.2	258.2	-1.96072	-0.971384	7.79088e-05
EGO55_06880	2-Oxobutyrate oxidase, putative	97	122	163	254	976	341	153	179.8	259.4	329.2	640	242.5	-2.04879	-1.03477	0.0108484
EGO55_06885	Choline dehydrogenase (EC 1.1.99.1)	186	198	193	273	1072	508	293.4	291.8	307.1	353.8	702.9	361.3	-1.59358	-0.672273	0.0118397
EGO55_06890	Cyclohexanone monooxygenase (EC 1.14.13.22)	287	341	262	416	980	726	452.7	502.6	416.9	539.2	642.6	516.4	-1.23792	-0.307921	0.213644
EGO55_06895	Transcriptional regulator, TetR family	229	264	220	509	717	770	361.2	389.1	350.1	659.7	470.1	547.7	-1.5185	-0.602649	0.000551144
EGO55_06900	transcriptional regulator, Crp/Fnr family	498	491	361	1519	2956	2335	785.5	723.7	574.5	1968.7	1938.2	1660.8	-2.67038	-1.41705	2.21569e-22
EGO55_06905	Ribulose-5-phosphate 4-epimerase and related epimerases and aldolases	197	204	210	826	1506	1277	310.7	300.7	334.2	1070.6	987.5	908.3	-3.13252	-1.64732	2.60834e-41
EGO55_06910	Outer membrane receptor proteins, mostly Fe transport	352	408	485	544	3420	1342	555.2	601.3	771.8	705.1	2242.5	954.5	-2.02542	-1.01822	0.00584159
EGO55_06915	Potassium efflux system KefA protein / Small-conductance mechanosensitive channel	1360	1525	1113	1569	2608	2549	2145.2	2247.6	1771.2	2033.6	1710.1	1813	1.11013	0.150722	0.382114
EGO55_06920	Membrane protein, putative	1006	894	656	513	1139	929	1586.8	1317.6	1043.9	664.9	746.8	660.7	1.90423	0.92921	1.4799e-06
EGO55_06925	Proline dehydrogenase (EC 1.5.99.8) (Proline oxidase) / Delta-1-pyrroline-5-carboxylate dehydrogenase (EC 1.5.1.12)	851	905	578	5658	19362	9464	1342.3	1333.9	919.8	7333.2	12695.6	6731.2	-7.44175	-2.89564	5.80969e-17
EGO55_06930	L-fuco-beta-pyranose dehydrogenase (EC 1.1.1.122)	408	311	305	2092	2843	3877	643.5	458.4	485.4	2711.4	1864.2	2757.5	-4.61942	-2.20771	4.35374e-23
EGO55_06935	Bile acid 7-alpha dehydratase BaiE (EC 4.2.1.106)	1260	1300	888	786	1545	1639	1987.4	1916	1413.1	1018.7	1013.1	1165.7	1.66233	0.733209	3.60057e-05
EGO55_06940	hypothetical protein	214	222	375	46	106	87	337.5	327.2	596.8	59.6	69.5	61.9	6.57798	2.71764	3.1172e-22
EGO55_06945	hypothetical protein	3211	3485	2419	1346	2735	1801	5064.8	5136.4	3849.6	1744.5	1793.3	1281	2.91628	1.54413	4.1157e-07
EGO55_06950	Transcriptional regulator, IclR family	415	531	490	673	1361	1199	654.6	782.6	779.8	872.3	892.4	852.8	-1.18051	-0.23941	0.146299
EGO55_06955	LPXTG-site transpeptidase family protein	19	13	12	24	116	68	30	19.2	19.1	31.1	76.1	48.4	-2.31553	-1.21134	0.00838571
EGO55_06960	Inter-alpha-trypsin inhibitor domain protein	840	307	144	504	515	404	1325	452.5	229.2	653.2	337.7	287.3	1.57172	0.652345	0.249138
EGO55_06965	hypothetical protein	1787	2074	1240	2011	3575	2938	2818.7	3056.8	1973.3	2606.4	2344.1	2089.6	1.11504	0.157102	0.654522
EGO55_06970	Branched-chain alpha-keto acid dehydrogenase, E1 component, alpha subunit (EC 1.2.4.4)	550	531	292	3468	3603	5263	867.5	782.6	464.7	4494.8	2362.5	3743.3	-5.01032	-2.3249	9.09248e-16
EGO55_06975	Branched-chain alpha-keto acid dehydrogenase, E1 component, beta subunit (EC 1.2.4.4)	184	215	141	1512	1136	2733	290.2	316.9	224.4	1959.7	744.9	1943.8	-5.58603	-2.48182	2.68618e-13
EGO55_06980	Dihydrolipoamide acyltransferase component of branched-chain alpha-keto acid dehydrogenase complex (EC 2.3.1.168)	177	228	127	2101	1196	3697	279.2	336	202.1	2723.1	784.2	2629.5	-7.50274	-2.90742	1.3084e-14
EGO55_06985	diguanylate cyclase/phosphodiesterase (GGDEF & EAL domains) with PAS/PAC sensor(s)	146	161	235	612	1693	1177	230.3	237.3	374	793.2	1110.1	837.1	-3.25943	-1.70462	1.7244e-08
EGO55_06990	Putative peptidoglycan bound protein (LPXTG motif) Lmo1799 homolog	59	68	120	334	1881	638	93.1	100.2	191	432.9	1233.4	453.8	-5.5245	-2.46584	3.80239e-07
EGO55_06995	Type I secretion system, outer membrane component LapE # AggA	18	21	33	40	261	83	28.4	31	52.5	51.8	171.1	59	-2.54112	-1.34547	0.0095031
EGO55_07000	Type I secretion system ATPase, LssB family LapB	51	66	101	128	644	247	80.4	97.3	160.7	165.9	422.3	175.7	-2.26283	-1.17813	0.0131468
EGO55_07005	Type I secretion system, membrane fusion protein LapC	13	22	30	53	327	117	20.5	32.4	47.7	68.7	214.4	83.2	-3.66348	-1.87321	7.67776e-05
EGO55_07010	UDP-N-acetylmuramoylalanyl-D-glutamyl-2,6-diaminopimelate--D-alanyl-D-alanine ligase (EC 6.3.2.10)	70	102	123	316	1351	618	110.4	150.3	195.7	409.6	885.8	439.6	-3.80668	-1.92853	4.83601e-08
EGO55_07015	MarR family transcriptional regulator	194	445	400	596	2211	1217	306	655.9	636.6	772.5	1449.7	865.6	-1.93272	-0.950632	0.00924003
EGO55_07020	hypothetical protein	1179	1238	886	1128	2145	2150	1859.7	1824.6	1410	1462	1406.5	1529.2	1.15857	0.212342	0.187799
EGO55_07025	Outer membrane receptor proteins, mostly Fe transport	32	45	84	168	1174	356	50.5	66.3	133.7	217.7	769.8	253.2	-4.96582	-2.31203	1.87862e-06
EGO55_07030	stress responsive A/B Barrel Domain superfamily protein	70	81	107	157	564	353	110.4	119.4	170.3	203.5	369.8	251.1	-2.06971	-1.04943	0.000381942
EGO55_07035	Long-chain-fatty-acid--CoA ligase (EC 6.2.1.3)	521	521	589	827	2305	1740	821.8	767.9	937.3	1071.9	1511.4	1237.6	-1.51429	-0.59864	0.000804206
EGO55_07040	Outer membrane receptor proteins, mostly Fe transport	83	98	159	526	2418	1089	130.9	144.4	253	681.7	1585.5	774.5	-5.76205	-2.52658	9.9113e-09
EGO55_07050	Esterase/lipase	400	429	353	2666	3476	4225	630.9	632.3	561.8	3455.4	2279.2	3005	-4.78607	-2.25884	5.64939e-28
EGO55_07055	Quino(hemo)protein alcohol dehydrogenase, PQQ-dependent (EC 1.1.99.8)	474	583	531	4397	7319	6846	747.7	859.3	845	5698.9	4799.1	4869.2	-6.2662	-2.64759	8.39424e-31
EGO55_07060	Transcriptional regulator, AraC family	147	161	185	4037	7215	5837	231.9	237.3	294.4	5232.3	4730.9	4151.5	-18.4893	-4.20862	1.52008e-107
EGO55_07065	monooxygenase, flavin-binding family	206	243	217	1119	2110	2202	324.9	358.1	345.3	1450.3	1383.5	1566.2	-4.27824	-2.09702	4.66278e-11
EGO55_07070	Sugar phosphate isomerases/epimerases	47	66	77	188	416	307	74.1	97.3	122.5	243.7	272.8	218.4	-2.50106	-1.32254	2.16226e-06
EGO55_07075	SDR family oxidoreductase	66	49	41	225	309	415	104.1	72.2	65.2	291.6	202.6	295.2	-3.26293	-1.70617	2.75833e-09
EGO55_07080	Coproporphyrinogen III oxidase, aerobic (EC 1.3.3.3)	2003	2011	2292	806	1333	1463	3159.4	2963.9	3647.4	1044.6	874	1040.6	3.30401	1.72422	6.24724e-26
EGO55_07085	FIG006285: ICC-like protein phosphoesterase	1076	1343	1403	3243	3882	4995	1697.2	1979.4	2232.7	4203.2	2545.4	3552.7	-1.74253	-0.801185	0.000515047
EGO55_07090	Translation initiation factor 3	9157	8339	10567	12313	9627	18375	14443.6	12290.6	16816.1	15958.7	6312.4	13069.2	1.23245	0.301529	0.32176
EGO55_07095	anion transporter	1217	1118	2176	731	1265	1493	1919.6	1647.8	3462.8	947.4	829.5	1061.9	2.47637	1.30823	4.38913e-06
EGO55_07100	INTEGRAL MEMBRANE PROTEIN (Rhomboid family)	1863	2036	1244	7144	6475	6042	2938.6	3000.8	1979.7	9259.2	4245.6	4297.4	-2.24746	-1.1683	0.00123955
EGO55_07105	hypothetical protein	286	318	271	1528	1064	1678	451.1	468.7	431.3	1980.4	697.7	1193.5	-2.86106	-1.51655	3.62814e-07
EGO55_07110	Ribonuclease Z (EC 3.1.26.11)	125	119	136	615	1431	1097	197.2	175.4	216.4	797.1	938.3	780.2	-4.27715	-2.09665	3.14873e-28
EGO55_07115	DnaJ-class molecular chaperone	1019	857	781	2424	2471	3656	1607.3	1263.1	1242.9	3141.7	1620.2	2600.3	-1.78919	-0.839307	0.00602878
EGO55_07120	18K peptidoglycan-associated outer membrane lipoprotein; Peptidoglycan-associated lipoprotein precursor; Outer membrane protein P6; OmpA/MotB precursor	18323	23393	14908	9500	6899	15075	28901.3	34478.2	23724.3	12312.8	4523.7	10722	3.16108	1.66042	2.17924e-07
EGO55_07125	tolB protein precursor, periplasmic protein involved in the tonb-independent uptake of group A colicins	9337	12178	6975	9537	8513	12891	14727.5	17948.8	11099.9	12360.7	5582	9168.7	1.61493	0.691473	0.0231445
EGO55_07130	TolA protein	5080	5419	3821	2624	4291	4173	8012.8	7986.9	6080.7	3400.9	2813.6	2968	2.40508	1.26609	2.37069e-07
EGO55_07135	Biopolymer transport protein ExbD/TolR	680	832	515	787	546	913	1072.6	1226.3	819.6	1020	358	649.4	1.54175	0.624565	0.0626157
EGO55_07140	MotA/TolQ/ExbB proton channel family protein	3696	3992	2091	2721	2973	3092	5829.8	5883.7	3327.6	3526.6	1949.4	2199.2	1.96077	0.971421	0.00113711
EGO55_07145	4-hydroxybenzoyl-CoA thioesterase family active site	4086	3891	3450	502	1705	999	6444.9	5734.8	5490.3	650.6	1118	710.5	7.11744	2.83136	1.79321e-31
EGO55_07150	Bis(5'-nucleosyl)-tetraphosphatase (asymmetrical) (EC 3.6.1.17)	1479	1257	1010	1040	964	1655	2332.9	1852.7	1607.3	1347.9	632.1	1177.1	1.83654	0.87699	0.00493587
EGO55_07155	Phosphoribosyl-ATP pyrophosphatase (EC 3.6.1.31)	376	382	329	483	747	742	593.1	563	523.6	626	489.8	527.7	1.02537	0.0361411	0.836691
EGO55_07160	Imidazole glycerol phosphate synthase cyclase subunit (EC 4.1.3.-)	1134	1077	1628	588	460	1183	1788.7	1587.4	2590.8	762.1	301.6	841.4	3.13466	1.64831	3.82272e-06
EGO55_07165	Phosphoribosylformimino-5-aminoimidazole carboxamide ribotide isomerase (EC 5.3.1.16)	1479	1562	1962	1116	845	1714	2332.9	2302.2	3122.3	1446.4	554.1	1219.1	2.41187	1.27015	8.31568e-05
EGO55_07170	Imidazole glycerol phosphate synthase amidotransferase subunit (EC 2.4.2.-)	863	888	1108	619	630	1029	1361.2	1308.8	1763.3	802.3	413.1	731.9	2.28013	1.18912	1.99923e-05
EGO55_07175	Imidazoleglycerol-phosphate dehydratase (EC 4.2.1.19)	2572	2759	2919	1562	1769	2667	4056.9	4066.4	4645.2	2024.5	1159.9	1896.9	2.5138	1.32987	2.75493e-05
EGO55_07180	FIG00636645: hypothetical protein	2268	2112	1369	1627	1865	2478	3577.4	3112.8	2178.6	2108.7	1222.9	1762.5	1.74214	0.80086	0.00340471
EGO55_07185	hypothetical protein	411	322	334	289	396	556	648.3	474.6	531.5	374.6	259.7	395.5	1.60918	0.686322	0.00387887
EGO55_07190	Guanylate kinase (EC 2.7.4.8)	1423	1453	1544	954	1544	1611	2244.5	2141.5	2457.1	1236.5	1012.4	1145.8	2.0184	1.01321	2.10021e-13
EGO55_07195	Alkaline protease precursor (EC 3.4.21.-)	5215	5002	3640	2233	3538	4482	8225.7	7372.3	5792.6	2894.2	2319.9	3187.8	2.54624	1.34837	1.90439e-09
EGO55_07200	2,3,4,5-tetrahydropyridine-2,6-dicarboxylate N-succinyltransferase (EC 2.3.1.117)	8225	9114	10251	1833	3100	2621	12973.5	13432.8	16313.2	2375.7	2032.7	1864.2	6.81448	2.7686	7.60713e-55
EGO55_07205	NTP pyrophosphohydrolases including oxidative damage repair enzymes	1951	2200	2264	6580	19217	10474	3077.4	3242.5	3602.9	8528.2	12600.6	7449.6	-2.88029	-1.52621	2.08233e-09
EGO55_07210	putative dipeptidase	1288	1375	899	705	2269	1315	2031.6	2026.6	1430.7	913.7	1487.8	935.3	1.64334	0.716631	0.00207353
EGO55_07215	FIG00636218: hypothetical protein	1944	1854	1794	855	1531	1692	3066.3	2732.6	2854.9	1108.2	1003.9	1203.4	2.61035	1.38424	6.31554e-18
EGO55_07220	Aquaporin Z	12181	12023	8356	4979	18488	9542	19213.4	17720.3	13297.6	6453.2	12122.5	6786.7	1.98029	0.985715	0.00039217
EGO55_07225	hypothetical protein	497	445	304	972	648	2011	783.9	655.9	483.8	1259.8	424.9	1430.3	-1.61855	-0.694706	0.0912435
EGO55_07230	FIG074102: hypothetical protein	1972	1876	1002	8997	3818	13122	3110.5	2765	1594.6	11660.9	2503.5	9333	-3.14516	-1.65314	0.000237058
EGO55_07235	Predicted membrane protein	1489	1620	1077	2068	4981	3993	2348.6	2387.7	1713.9	2680.3	3266	2840	-1.36241	-0.446162	0.022545
EGO55_07240	Alkylphosphonate utilization operon protein PhnA	1883	2080	2173	434	1306	732	2970.1	3065.6	3458.1	562.5	856.3	520.6	4.88604	2.28866	3.82818e-32
EGO55_07245	hypothetical protein	122	138	210	187	490	356	192.4	203.4	334.2	242.4	321.3	253.2	-1.12259	-0.166832	0.510351
EGO55_07250	hypothetical protein	9500	9757	7686	6877	9331	10322	14984.6	14380.5	12231.4	8913.2	6118.3	7341.5	1.85962	0.895005	1.00963e-05
EGO55_07255	hypothetical protein	26958	37465	21171	103122	144939	115401	42521.5	55218.5	33691.1	133655	95036.3	82078.6	-2.36449	-1.24153	0.00559247
EGO55_07260	Phenylacetic acid degradation protein paaI	466	435	488	162	477	344	735	641.1	776.6	210	312.8	244.7	2.7896	1.48006	1.01183e-13
EGO55_07265	hypothetical protein	3252	3094	2250	1335	4094	2549	5129.5	4560.1	3580.6	1730.3	2684.4	1813	2.13004	1.09088	4.19807e-05
EGO55_07270	hypothetical protein	971	1031	792	1751	3116	2550	1531.6	1519.6	1260.4	2269.4	2043.2	1813.7	-1.42	-0.505886	0.00338722
EGO55_07275	antibiotic biosynthesis monooxygenase domain protein	190	241	147	681	2064	876	299.7	355.2	233.9	882.6	1353.4	623.1	-3.21657	-1.68553	2.26011e-06
EGO55_07280	hypothetical protein	1622	1460	1123	1260	3161	2359	2558.4	2151.8	1787.1	1633.1	2072.7	1677.8	1.20639	0.270696	0.191149
EGO55_07290	Putative ligase protein (EC 6.-.-.-)	1324	1469	1088	5282	6630	7326	2088.4	2165.1	1731.4	6845.9	4347.3	5210.6	-2.7402	-1.45428	6.27222e-08
EGO55_07295	hypothetical protein	3665	4184	2070	20570	43842	27612	5780.9	6166.7	3294.2	26660.4	28747.1	19639	-4.92363	-2.29972	1.12008e-10
EGO55_07300	hypothetical protein	256	270	306	550	1315	911	403.8	397.9	487	712.8	862.2	647.9	-1.72638	-0.787747	0.000120805
EGO55_07305	FIG003003: hypothetical protein	595	654	516	3488	5983	3772	938.5	963.9	821.2	4520.7	3923	2682.8	-4.08413	-2.03003	5.66922e-14
EGO55_07315	Prevent host death protein, Phd antitoxin # A	53	79	93	96	296	191	83.6	116.4	148	124.4	194.1	135.8	-1.31199	-0.391754	0.199453
EGO55_07320	hypothetical protein	88	76	72	127	199	278	138.8	112	114.6	164.6	130.5	197.7	-1.34817	-0.431005	0.0546564
EGO55_07325	hypothetical protein	50	100	52	131	202	307	78.9	147.4	82.8	169.8	132.5	218.4	-1.6801	-0.748548	0.00837874
EGO55_07330	Hydroxymethylpyrimidine phosphate synthase ThiC (EC 4.1.99.17)	6765	8697	6640	3842	7953	7548	10670.6	12818.2	10566.8	4979.5	5214.8	5368.5	2.18809	1.12967	1.44852e-15
EGO55_07335	hypothetical protein	2209	3034	3105	1602	7100	3535	3484.3	4471.7	4941.2	2076.3	4655.5	2514.3	1.39438	0.479623	0.13305
EGO55_07340	Sterol desaturase	691	665	696	386	735	510	1089.9	980.1	1107.6	500.3	481.9	362.7	2.36598	1.24244	6.0907e-09
EGO55_07345	Acyltransferase 3	365	305	399	319	510	465	575.7	449.5	635	413.5	334.4	330.7	1.54262	0.625379	0.00530942
EGO55_07350	Acylaminoacyl-peptidase	524	431	373	3405	6199	6724	826.5	635.2	593.6	4413.2	4064.7	4782.4	-6.45222	-2.6898	3.99611e-45
EGO55_07355	sel1 repeat family protein	1385	1702	1652	3000	5754	5525	2184.6	2508.5	2629	3888.2	3772.9	3929.6	-1.58291	-0.662578	2.95627e-06
EGO55_07360	hypothetical protein	149	196	221	267	542	487	235	288.9	351.7	346.1	355.4	346.4	-1.19705	-0.259488	0.280167
EGO55_07365	Acid-resistant locus arl7 (Fragment)	1788	2707	1911	2856	7537	4408	2820.3	3989.8	3041.1	3701.6	4942	3135.2	-1.19573	-0.257892	0.302693
EGO55_07370	Mlr8248 protein	3357	2995	2245	17332	17230	19811	5295.1	4414.2	3572.7	22463.7	11297.7	14090.5	-3.60228	-1.84891	4.48624e-14
EGO55_07375	Universal stress protein UspA and related nucleotide-binding proteins	10784	11335	9759	2864	16424	5282	17009.9	16706.3	15530.3	3712	10769.2	3756.8	2.69991	1.43291	0.00145124
EGO55_07380	hypothetical protein	446	464	340	510	1232	828	703.5	683.9	541.1	661	807.8	588.9	-1.06768	-0.0944747	0.602807
EGO55_07385	hypothetical protein	1591	1235	834	1806	3039	3384	2509.5	1820.2	1327.2	2340.7	1992.7	2406.9	-1.19138	-0.25263	0.365026
EGO55_07390	Phytoene dehydrogenase (EC 1.14.99.-)	1149	997	1007	864	1557	1807	1812.3	1469.4	1602.5	1119.8	1020.9	1285.2	1.42539	0.511356	0.00179732
EGO55_07395	putative lysine decarboxylase	302	368	268	221	302	516	476.4	542.4	426.5	286.4	198	367	1.69891	0.764607	0.00207367
EGO55_07400	Phytoene synthase (EC 2.5.1.32)	194	190	210	184	295	358	306	280	334.2	238.5	193.4	254.6	1.34149	0.423834	0.118742
EGO55_07405	Aerobic glycerol-3-phosphate dehydrogenase (EC 1.1.5.3)	457	436	660	911	1215	1388	720.8	642.6	1050.3	1180.7	796.7	987.2	-1.22726	-0.295436	0.254733
EGO55_07410	MFS family multidrug efflux protein, similarity to bicyclomycin resistance protein Bcr	1024	1228	1868	806	2418	1223	1615.2	1809.9	2972.7	1044.6	1585.5	869.9	1.82722	0.869654	0.00658131
EGO55_07415	DNA polymerase IV (EC 2.7.7.7)	193	148	173	243	681	586	304.4	218.1	275.3	314.9	446.5	416.8	-1.48507	-0.570527	0.00276523
EGO55_07420	hypothetical protein	415	711	691	1407	1229	2618	654.6	1047.9	1099.6	1823.6	805.9	1862	-1.60194	-0.679818	0.0338354
EGO55_07425	hypothetical protein	2888	3274	2142	5566	7069	8877	4555.3	4825.4	3408.7	7214	4635.1	6313.7	-1.41974	-0.505627	0.0176639
EGO55_07430	Nudix hydrolase family protein	81	65	86	207	318	396	127.8	95.8	136.9	268.3	208.5	281.7	-2.10348	-1.07278	1.19677e-06
EGO55_07435	6-phosphogluconolactonase (EC 3.1.1.31), eukaryotic type	385	347	310	999	1309	1440	607.3	511.4	493.3	1294.8	858.3	1024.2	-1.96855	-0.97713	2.04083e-05
EGO55_07440	Non-specific DNA-binding protein Dps / Iron-binding ferritin-like antioxidant protein / Ferroxidase (EC 1.16.3.1)	2947	3222	1673	9290	13418	10051	4648.4	4748.8	2662.4	12040.6	8798.2	7148.7	-2.32054	-1.21446	0.000624152
EGO55_07445	Probable transmembrane protein	752	833	1563	872	5101	1800	1186.1	1227.7	2487.3	1130.2	3344.7	1280.2	-1.17478	-0.232391	0.609476
EGO55_07455	tRNA-Gly	111	130	235	240	955	535	175.1	191.6	374	311.1	626.2	380.5	-1.78226	-0.833708	0.0449227
EGO55_07460	3-polyprenyl-4-hydroxybenzoate carboxy-lyase (EC 4.1.1.-)	88	112	160	299	1196	596	138.8	165.1	254.6	387.5	784.2	423.9	-2.86237	-1.51721	1.26003e-05
EGO55_07465	regulatory protein LuxR	916	993	962	1158	2631	2113	1444.8	1463.6	1530.9	1500.9	1725.1	1502.9	-1.06578	-0.0919068	0.561313
EGO55_07475	hypothetical protein	75	91	155	89	285	217	118.3	134.1	246.7	115.4	186.9	154.3	1.08763	0.121181	0.746775
EGO55_07480	LysR family regulatory protein CidR	65	92	156	53	285	139	102.5	135.6	248.3	68.7	186.9	98.9	1.36492	0.448818	0.374099
EGO55_07485	Uncharacterized conserved small protein	3	5	1	6	10	4	4.7	7.4	1.6	7.8	6.6	2.8	-1.22533	-0.293169	0.800919
EGO55_07490	Conjugative transfer protein TrbI	5	20	10	32	162	57	7.9	29.5	15.9	41.5	106.2	40.5	-3.53913	-1.8234	0.00144744
EGO55_07495	Conjugative transfer protein TrbG	13	18	33	121	453	219	20.5	26.5	52.5	156.8	297	155.8	-6.15126	-2.62088	1.21993e-09
EGO55_07500	Conjugative transfer protein TrbF	13	15	8	41	225	86	20.5	22.1	12.7	53.1	147.5	61.2	-4.75701	-2.25006	7.02667e-06
EGO55_07505	Conjugative transfer protein TrbL	8	7	24	34	207	68	12.6	10.3	38.2	44.1	135.7	48.4	-3.7767	-1.91713	0.000553706
EGO55_07510	Sulfate permease	0	0	0	3	14	3	0	0	0	3.9	9.2	2.1	-18.1318	-4.18045	0.00691518
EGO55_07515	Conjugative transfer protein TrbJ	9	4	9	15	76	27	14.2	5.9	14.3	19.4	49.8	19.2	-2.62804	-1.39399	0.0153879
EGO55_07520	Conjugative transfer protein TrbE	9	12	30	71	500	164	14.2	17.7	47.7	92	327.8	116.6	-6.77949	-2.76118	4.08553e-07
EGO55_07525	Conjugative transfer protein TrbD	0	1	0	1	12	5	0	1.5	0	1.3	7.9	3.6	-7.93689	-2.98857	0.0758785
EGO55_07530	Conjugative transfer protein TrbC	0	0	0	3	21	8	0	0	0	3.9	13.8	5.7	-27.8915	-4.80175	0.00251542
EGO55_07535	Conjugative transfer protein TrbB	4	8	8	35	164	72	6.3	11.8	12.7	45.4	107.5	51.2	-6.65165	-2.73371	8.8454e-06
EGO55_07540	CopG domain-containing protein	0	2	1	35	84	48	0	2.9	1.6	45.4	55.1	34.1	-29.089	-4.8624	2.90725e-07
EGO55_07545	Type IV secretion system protein VirD4	13	24	27	42	326	110	20.5	35.4	43	54.4	213.8	78.2	-3.5306	-1.81991	0.000162725
EGO55_07550	Type IV secretory pathway, VirD2 components (relaxase)	3	19	17	36	289	111	4.7	28	27.1	46.7	189.5	78.9	-5.2848	-2.40185	0.000229558
EGO55_07555	Membrane-bound lytic murein transglycosylase C precursor (EC 3.2.1.-)	2	12	16	20	154	40	3.2	17.7	25.5	25.9	101	28.4	-3.37752	-1.75597	0.0176626
EGO55_07560	protein of unknown function DUF736	3	3	1	6	53	4	4.7	4.4	1.6	7.8	34.8	2.8	-4.27445	-2.09574	0.0411381
EGO55_07565	Type IV secretory pathway, protease TraF	0	0	1	2	51	22	0	0	1.6	2.6	33.4	15.6	-31.6951	-4.98619	0.000988516
EGO55_07570	Mlr9741 protein	0	0	1	1	41	5	0	0	1.6	1.3	26.9	3.6	-19.6102	-4.29353	0.00667152
EGO55_07575	Bsl0049 protein	0	0	0	0	12	0	0	0	0	0	7.9	0	-9.40308	-3.23313	0.265004
EGO55_07580	Chromosome (plasmid) partitioning protein ParA	4	4	8	33	143	41	6.3	5.9	12.7	42.8	93.8	29.2	-6.70881	-2.74606	2.06292e-05
EGO55_07585	Plasmid replication initiator protein	8	18	24	28	247	51	12.6	26.5	38.2	36.3	162	36.3	-3.05027	-1.60894	0.0177765
EGO55_07590	FIG00793325: hypothetical protein	5	2	6	9	114	30	7.9	2.9	9.5	11.7	74.7	21.3	-5.39943	-2.43281	0.00148355
EGO55_07595	Mlr9734 protein	42	65	88	87	442	150	66.2	95.8	140	112.8	289.8	106.7	-1.69144	-0.758255	0.124716
EGO55_07605	hypothetical protein	461	467	449	1002	1761	1350	727.1	688.3	714.5	1298.7	1154.7	960.2	-1.60116	-0.679115	0.000523082
EGO55_07610	Predicted transcriptional regulators	763	951	1000	6215	15771	8933	1203.5	1401.6	1591.4	8055.2	10341	6353.6	-5.89782	-2.56018	2.25315e-18
EGO55_07615	single-strand binding protein	9	10	25	16	147	57	14.2	14.7	39.8	20.7	96.4	40.5	-2.32824	-1.21924	0.0431099
EGO55_07620	hypothetical protein	450	587	805	194	1314	398	709.8	865.2	1281.1	251.4	861.6	283.1	2.04157	1.02968	0.0141832
EGO55_07625	Beta-lactamase class D	903	925	705	1294	1932	2121	1424.3	1363.3	1121.9	1677.1	1266.8	1508.6	-1.1376	-0.185997	0.288652
EGO55_07630	FIG00822981: hypothetical protein	766	778	929	928	1186	1690	1208.2	1146.7	1478.4	1202.8	777.7	1202	1.20546	0.269585	0.24773
EGO55_07635	Transcriptional regulator, MarR family	872	1066	949	1279	6158	2112	1375.4	1571.1	1510.2	1657.7	4037.8	1502.2	-1.61555	-0.692021	0.0568367
EGO55_07640	hypothetical protein	406	403	373	223	980	385	640.4	594	593.6	289	642.6	273.8	1.51279	0.597214	0.0701455
EGO55_07645	hypothetical protein	94	92	103	112	474	230	148.3	135.6	163.9	145.2	310.8	163.6	-1.39177	-0.476919	0.127691
EGO55_07650	hypothetical protein	16	15	12	10	90	52	25.2	22.1	19.1	13	59	37	-1.6774	-0.746223	0.164012
EGO55_07660	IS110 family transposase	49	57	56	61	248	92	77.3	84	89.1	79.1	162.6	65.4	-1.23286	-0.302008	0.477135
EGO55_07665	Rhodanese-related sulfurtransferases	62	74	181	123	993	293	97.8	109.1	288	159.4	651.1	208.4	-2.06323	-1.0449	0.0708745
EGO55_07670	Mobile element protein	98	174	155	309	524	555	154.6	256.5	246.7	400.5	343.6	394.7	-1.72964	-0.790475	0.00552725
EGO55_07685	Transcriptional regulator, ArsR family	279	498	331	382	929	579	440.1	734	526.7	495.1	609.1	411.8	1.1219	0.165945	0.664811
EGO55_07690	Possible carboxymuconolactone decarboxylase family protein (EC 4.1.1.44)	1273	1609	1088	1947	2712	3319	2007.9	2371.5	1731.4	2523.5	1778.3	2360.6	-1.08989	-0.124181	0.675684
EGO55_07695	Bll0063 protein	31	16	34	1013	1591	2003	48.9	23.6	54.1	1312.9	1043.2	1424.6	-30.0116	-4.90745	1.63484e-61
EGO55_07700	FIG01006409: hypothetical protein	28	18	46	187	722	435	44.2	26.5	73.2	242.4	473.4	309.4	-7.171	-2.84217	4.75981e-16
EGO55_07705	Probably methylase/helicase	84	111	186	193	1552	553	132.5	163.6	296	250.1	1017.6	393.3	-2.81042	-1.49078	0.00197417
EGO55_07710	hypothetical protein	9	8	11	34	173	69	14.2	11.8	17.5	44.1	113.4	49.1	-4.78402	-2.25822	0.000335197
EGO55_07715	FIG00900875: hypothetical protein	0	4	5	17	107	30	0	5.9	8	22	70.2	21.3	-8.25194	-3.04473	0.000158833
EGO55_07720	hypothetical protein	8	8	39	23	141	42	12.6	11.8	62.1	29.8	92.5	29.9	-1.7737	-0.826758	0.27229
EGO55_07725	putative plasmid stabilization protein	69	110	251	71	776	206	108.8	162.1	399.4	92	508.8	146.5	-1.11737	-0.160104	0.821176
EGO55_07730	hypothetical protein	32	65	136	48	383	94	50.5	95.8	216.4	62.2	251.1	66.9	-1.052	-0.0731301	0.919225
EGO55_07735	Antirestriction protein	33	51	101	43	332	127	52.1	75.2	160.7	55.7	217.7	90.3	-1.27047	-0.345366	0.549711
EGO55_07740	hypothetical protein	391	328	357	1219	995	2744	616.7	483.4	568.1	1579.9	652.4	1951.7	-2.5074	-1.32619	0.000133123
EGO55_07745	FIG001353: Acetyltransferase	644	577	611	832	1390	1489	1015.8	850.4	972.3	1078.3	911.4	1059	-1.07373	-0.102626	0.65989
EGO55_07750	FIG032766: hypothetical protein	655	818	601	1003	2318	1795	1033.1	1205.6	956.4	1300	1519.9	1276.7	-1.28225	-0.358682	0.115071
EGO55_07755	hypothetical protein	274	377	292	873	1807	1444	432.2	555.6	464.7	1131.5	1184.8	1027	-2.30019	-1.20175	5.20746e-14
EGO55_07760	recombinase family protein	1084	1030	862	2172	2903	4041	1709.8	1518.1	1371.8	2815.1	1903.5	2874.1	-1.64999	-0.722456	0.000178747
EGO55_07765	tRNA-Met	80	116	165	0	1	0	126.2	171	262.6	0	0.7	0	615.806	9.26633	5.4537e-13
EGO55_07770	5S ribosomal RNA	0	0	0	0	0	0	0	0	0	0	0	0	-	-	-
EGO55_07775	23S ribosomal RNA	0	0	0	0	0	0	0	0	0	0	0	0	-	-	-
EGO55_07780	tRNA-Ala	0	0	0	0	0	0	0	0	0	0	0	0	-	-	-
EGO55_07785	tRNA-Ile	0	0	0	0	0	0	0	0	0	0	0	0	-	-	-
EGO55_07790	16S ribosomal RNA	0	0	0	0	0	0	0	0	0	0	0	0	-	-	-
EGO55_07800	tRNA-Met	312	473	1000	213	882	437	492.1	697.1	1591.4	276.1	578.3	310.8	2.38372	1.25322	0.0120742
EGO55_07805	5S ribosomal RNA	0	0	0	0	0	0	0	0	0	0	0	0	-	-	-
EGO55_07810	23S ribosomal RNA	0	0	0	0	0	0	0	0	0	0	0	0	-	-	-
EGO55_07815	tRNA-Ala	0	0	0	0	0	0	0	0	0	0	0	0	-	-	-
EGO55_07820	tRNA-Ile	0	0	0	0	0	0	0	0	0	0	0	0	-	-	-
EGO55_07825	16S ribosomal RNA	0	0	0	0	0	0	0	0	0	0	0	0	-	-	-
EGO55_07830	Glycosyltransferase (EC 2.4.1.-)	643	706	544	720	1323	1222	1014.2	1040.6	865.7	933.2	867.5	869.1	1.09509	0.131055	0.370426
EGO55_07835	Polysaccharide biosynthesis protein	415	507	505	493	1117	1039	654.6	747.3	803.6	639	732.4	739	1.04331	0.0611738	0.715863
EGO55_07840	probable glycosyl transferase	903	985	930	339	1413	827	1424.3	1451.8	1480	439.4	926.5	588.2	2.22261	1.15226	7.93913e-07
EGO55_07845	Lipid A export ATP-binding/permease protein MsbA	2305	2315	1574	5978	2720	7429	3635.7	3412	2504.8	7748	1783.5	5283.9	-1.55052	-0.632749	0.11089
EGO55_07850	Di-/tripeptide transporter	1838	1839	1516	2463	3923	4460	2899.1	2710.4	2412.5	3192.3	2572.3	3172.2	-1.11352	-0.155124	0.294877
EGO55_07855	hypothetical protein	809	664	711	1407	1115	1959	1276.1	978.6	1131.5	1823.6	731.1	1393.3	-1.16455	-0.219769	0.452419
EGO55_07860	ATP-dependent hsl protease ATP-binding subunit HslU	3671	3451	1876	18963	4603	24167	5790.4	5086.3	2985.4	24577.6	3018.2	17188.7	-3.23053	-1.69177	0.00177201
EGO55_07865	ATP-dependent protease HslV (EC 3.4.25.-)	3317	3021	2059	16372	6553	18409	5232	4452.6	3276.7	21219.5	4296.8	13093.3	-2.97858	-1.57462	0.000233776
EGO55_07870	Outer membrane lipoprotein OmlA	7745	8773	6780	6038	17432	10042	12216.4	12930.2	10789.6	7825.7	11430.1	7142.3	1.36125	0.444935	0.17194
EGO55_07875	Ubiquinol-cytochrome C chaperone	728	806	754	376	1554	527	1148.3	1187.9	1199.9	487.3	1019	374.8	1.87785	0.909085	0.0116299
EGO55_07880	Conserved hypothetical protein, gene in Ubiquinol-cytochrome C chaperone locus	887	985	817	724	1836	1046	1399.1	1451.8	1300.2	938.4	1203.9	744	1.43773	0.523789	0.0066896
EGO55_07885	Single-stranded DNA-binding protein	2352	3209	3168	764	1627	1513	3709.9	4729.6	5041.5	990.2	1066.8	1076.1	4.30038	2.10446	1.09014e-39
EGO55_07890	Ferrous iron transport protein B	5072	6541	7827	2607	2312	3832	8000.2	9640.6	12455.7	3378.9	1516	2725.5	3.95143	1.98237	8.28513e-12
EGO55_07895	Fe2+ transport system protein A	118	122	164	432	823	612	186.1	179.8	261	559.9	539.6	435.3	-2.4475	-1.29131	1.31945e-08
EGO55_07900	RIKEN cDNA 2310005O14	2217	2132	1232	2103	2604	3896	3496.9	3142.3	1960.6	2725.7	1707.4	2771	1.19408	0.255904	0.378708
EGO55_07905	Ankyrin repeat protein chloroplast-like	6761	6752	4413	3444	8984	6386	10664.3	9951.6	7022.8	4463.7	5890.8	4542	1.85522	0.891594	0.00170454
EGO55_07910	Cytochrome oxidase biogenesis protein Sco1/SenC/PrrC, putative copper metallochaperone	993	1072	1046	717	1070	1313	1566.3	1580	1664.6	929.3	701.6	933.9	1.87783	0.909069	2.74461e-07
EGO55_07915	conserved protein of unknown function; putative YcgN protein	621	581	553	340	413	711	979.5	856.3	880	440.7	270.8	505.7	2.23393	1.15959	1.08813e-05
EGO55_07925	hypothetical protein	906	811	767	1663	1207	2266	1429.1	1195.3	1220.6	2155.4	791.4	1611.7	-1.18451	-0.244286	0.459032
EGO55_07935	Riboflavin synthase eubacterial/eukaryotic (EC 2.5.1.9)	1366	1225	976	1962	2212	3122	2154.6	1805.5	1553.2	2542.9	1450.4	2220.5	-1.12623	-0.171506	0.469179
EGO55_07945	FIG00637171: hypothetical protein	15771	16512	9998	4612	16027	8816	24876	24336.5	15910.6	5977.5	10508.9	6270.4	2.8614	1.51672	2.32871e-07
EGO55_07950	tRNA-Ser	259	346	684	207	911	459	408.5	510	1088.5	268.3	597.3	326.5	1.68105	0.749363	0.102248
EGO55_07955	Putative Heme-regulated two-component response regulator	4581	5629	3535	16636	10979	19980	7225.7	8296.4	5625.5	21561.6	7198.9	14210.7	-2.03174	-1.02272	0.00315139
EGO55_07960	Acetyl-coenzyme A synthetase (EC 6.2.1.1)	6732	7371	6285	11336	15658	19477	10618.6	10863.9	10001.8	14692.4	10266.9	13853	-1.23254	-0.301635	0.0459664
EGO55_07965	hypothetical protein	191	182	281	548	654	1269	301.3	268.2	447.2	710.3	428.8	902.6	-2.00819	-1.0059	0.000361407
EGO55_07970	Outer membrane protein A precursor	327066	378127	437037	40343	72325	68770	515889	557309	695492	52287.8	47423.4	48912.5	11.9007	3.57297	6.81513e-146
EGO55_07975	Ammonium transporter	603	273	478	263	870	489	951.1	402.4	760.7	340.9	570.5	347.8	1.6771	0.74597	0.0678905
EGO55_07980	Nitrogen regulatory protein P-II	229	57	101	59	174	101	361.2	84	160.7	76.5	114.1	71.8	2.30733	1.20623	0.187942
EGO55_07985	Metal-dependent hydrolase	1029	942	642	1678	1010	2009	1623.1	1388.4	1021.7	2174.8	662.3	1428.9	-1.05675	-0.079633	0.841988
EGO55_07990	Peptide chain release factor 3	1312	1254	1406	622	942	842	2069.5	1848.2	2237.5	806.2	617.7	598.9	3.05231	1.6099	5.36965e-23
EGO55_07995	hypothetical protein	113	135	191	69	280	128	178.2	199	304	89.4	183.6	91	1.86019	0.895448	0.0160423
EGO55_08000	hypothetical protein	71	104	80	87	231	173	112	153.3	127.3	112.8	151.5	123	1.00905	0.012999	0.96174
EGO55_08005	conserved hypothetical protein	1490	1744	1701	639	958	1240	2350.2	2570.4	2706.9	828.2	628.2	881.9	3.26424	1.70675	2.14418e-16
EGO55_08010	Phenylalanyl-tRNA synthetase beta chain (EC 6.1.1.20)	4666	5492	5707	1883	2524	3055	7359.8	8094.5	9082	2440.5	1655	2172.9	3.9169	1.96971	5.37075e-24
EGO55_08015	Phenylalanyl-tRNA synthetase alpha chain (EC 6.1.1.20)	2726	2855	2943	810	1444	1204	4299.8	4207.9	4683.4	1049.8	946.8	856.3	4.62809	2.21042	1.28749e-36
EGO55_08020	Transcriptional regulator, AraC family	3692	3329	3497	2129	6637	3585	5823.5	4906.5	5565.1	2759.4	4351.9	2549.8	1.68613	0.753712	0.00107208
EGO55_08025	LSU ribosomal protein L20p	6598	7226	11722	3338	3159	4380	10407.2	10650.2	18654.2	4326.3	2071.4	3115.3	4.17597	2.06211	4.84997e-11
EGO55_08030	LSU ribosomal protein L35p	2380	2735	4044	3684	4723	5060	3754	4031	6435.5	4774.8	3096.9	3598.9	1.24004	0.310385	0.290079
EGO55_08035	Multidrug and toxin extrusion (MATE) family efflux pump YdhE/NorM, homolog	3865	4244	2915	1447	3044	2479	6096.4	6255.1	4638.9	1875.4	1995.9	1763.2	3.01538	1.59234	2.79655e-08
EGO55_08040	Histidinol-phosphatase [alternative form] (EC 3.1.3.15)	1647	1581	1913	957	1077	1605	2597.9	2330.2	3044.3	1240.4	706.2	1141.6	2.58404	1.36963	1.60059e-07
EGO55_08045	Ribose-phosphate pyrophosphokinase (EC 2.7.6.1)	5689	6377	5805	2446	4064	3947	8973.4	9398.9	9238	3170.2	2664.8	2807.3	3.19572	1.67614	3.01607e-18
EGO55_08050	Fructose-1,6-bisphosphatase, GlpX type (EC 3.1.3.11)	8113	9157	7963	2843	3554	5121	12796.8	13496.2	12672.2	3684.8	2330.4	3642.3	4.03617	2.01299	3.7319e-22
EGO55_08055	Homoserine dehydrogenase (EC 1.1.1.3)	8655	9356	8601	2420	3963	3870	13651.7	13789.5	13687.5	3136.5	2598.5	2752.5	4.8476	2.27727	5.24411e-39
EGO55_08060	FIG00636170: hypothetical protein	15695	18839	9108	9076	23231	13074	24756.1	27766.2	14494.3	11763.2	15232.5	9298.8	1.84645	0.884755	0.00709658
EGO55_08065	hypothetical protein	23186	26387	20562	25942	33148	37610	36571.9	38891	32722	33623	21735.1	26750	1.31771	0.398035	0.0250947
EGO55_08070	MotA/TolQ/ExbB proton channel family protein	38327	43896	36488	38599	28488	58850	60454.1	64696.9	58066.3	50027.5	18679.5	41856.9	1.65718	0.728734	0.0119298
EGO55_08075	Biopolymer transport ExbD protein	10173	12188	10020	10488	6713	16483	16046.1	17963.5	15945.6	13593.3	4401.7	11723.5	1.68117	0.749463	0.0191522
EGO55_08080	Biopolymer transport protein ExbD/TolR	12185	14120	13915	8850	6312	13133	19219.7	20811	22144.1	11470.3	4138.8	9340.8	2.49242	1.31755	7.01885e-06
EGO55_08085	ATP-dependent helicase, DEAD/DEAH box family, associated with Flp pilus assembly	881	934	887	1084	1862	2166	1389.6	1376.6	1411.6	1405	1220.9	1540.6	1.00302	0.00434644	0.976697
EGO55_08090	hypothetical protein	3137	3500	2874	1274	3961	2008	4948.1	5158.5	4573.6	1651.2	2597.2	1428.2	2.58477	1.37004	2.87737e-10
EGO55_08095	MgtC family	1108	1124	1161	440	1023	850	1747.7	1656.6	1847.6	570.3	670.8	604.6	2.83955	1.50566	9.7167e-30
EGO55_08100	Phosphomannomutase (EC 5.4.2.8)	2560	2622	2629	947	1676	1871	4038	3864.5	4183.7	1227.4	1099	1330.7	3.30546	1.72485	6.99099e-39
EGO55_08105	DnaJ-class molecular chaperone	67	70	48	62	101	131	105.7	103.2	76.4	80.4	66.2	93.2	1.19268	0.254205	0.321406
EGO55_08110	ATPases	2292	2244	1943	853	1466	1474	3615.2	3307.4	3092.1	1105.6	961.3	1048.4	3.21618	1.68535	1.8874e-15
EGO55_08115	Pantoate--beta-alanine ligase (EC 6.3.2.1)	1518	1718	1402	661	1763	1234	2394.4	2532.1	2231.1	856.7	1156	877.7	2.47366	1.30665	1.22943e-12
EGO55_08120	hypothetical protein	23041	24882	18899	6242	16252	12237	36343.1	36672.8	30075.5	8090.1	10656.4	8703.5	3.75518	1.90888	8.41849e-24
EGO55_08125	hypothetical protein	667	642	387	1675	2817	3361	1052.1	946.2	615.9	2170.9	1847.1	2390.5	-2.45111	-1.29344	4.30856e-06
EGO55_08130	Adenine phosphoribosyltransferase (EC 2.4.2.7)	220	209	209	108	209	193	347	308	332.6	140	137	137.3	2.38469	1.2538	2.83262e-07
EGO55_08135	ubiquinol cytochrome C oxidoreductase, cytochrome C1 subunit	10440	12086	12979	3619	3157	5466	16467.3	17813.2	20654.5	4690.5	2070	3887.7	5.16141	2.36777	5.422e-21
EGO55_08140	Ubiquinol--cytochrome c reductase, cytochrome B subunit (EC 1.10.2.2)	14186	15418	13353	8826	8745	11984	22375.9	22724.1	21249.7	11439.2	5734.1	8523.6	2.58257	1.36881	1.51576e-08
EGO55_08145	Ubiquinol-cytochrome C reductase iron-sulfur subunit (EC 1.10.2.2)	6783	6859	6970	2911	5416	4321	10699	10109.3	11091.9	3772.9	3551.3	3073.3	3.06871	1.61763	6.81244e-19
EGO55_08150	COG1496: Uncharacterized conserved protein	556	598	656	1152	830	1958	877	881.4	1043.9	1493.1	544.2	1392.6	-1.22279	-0.290181	0.361951
EGO55_08155	Membrane alanine aminopeptidase N (EC 3.4.11.2)	4072	4407	3363	6165	4189	9241	6422.9	6495.3	5351.8	7990.3	2746.7	6572.6	1.05573	0.0782428	0.818407
EGO55_08160	Nucleoside-diphosphate-sugar epimerases	381	432	295	302	854	515	601	636.7	469.5	391.4	560	366.3	1.29299	0.370711	0.0670217
EGO55_08165	Acetyltransferase (EC 2.3.1.-)	615	611	363	1930	3423	2729	970.1	900.5	577.7	2501.4	2244.5	1941	-2.73024	-1.44903	1.39658e-08
EGO55_08170	transposon resolvase	1481	1710	1833	1318	3835	2197	2336	2520.3	2917	1708.2	2514.6	1562.6	1.34295	0.425403	0.0543194
EGO55_08175	Site-specific recombinase, phage integrase family	1975	2267	4229	1277	3722	2533	3115.2	3341.3	6729.9	1655.1	2440.5	1801.6	2.23539	1.16053	0.000352839
EGO55_08180	tRNA-Thr	15	10	28	65	238	134	23.7	14.7	44.6	84.2	156.1	95.3	-4.07145	-2.02554	0.000129159
EGO55_08185	Phosphoglycerate mutase (EC 5.4.2.1)	3291	3650	3458	1466	2023	2115	5191	5379.6	5503	1900.1	1326.5	1504.3	3.40059	1.76578	1.36077e-16
EGO55_08190	Phosphoribosylaminoimidazole carboxylase catalytic subunit (EC 4.1.1.21)	1176	1436	1254	915	917	1219	1854.9	2116.5	1995.6	1185.9	601.3	867	2.25291	1.17179	1.20977e-06
EGO55_08195	Phosphoribosylaminoimidazole carboxylase ATPase subunit (EC 4.1.1.21)	1869	2166	2306	992	927	1535	2948	3192.4	3669.7	1285.7	607.8	1091.8	3.29018	1.71816	6.03088e-10
EGO55_08200	Dihydrofolate reductase (EC 1.5.1.3)	318	397	391	234	260	382	501.6	585.1	622.2	303.3	170.5	271.7	2.30272	1.20334	2.48495e-06
EGO55_08205	Riboflavin kinase (EC 2.7.1.26) / FMN adenylyltransferase (EC 2.7.7.2)	1251	1187	1440	722	877	1258	1973.2	1749.5	2291.6	935.8	575	894.7	2.50312	1.32373	2.10554e-08
EGO55_08210	Isoleucyl-tRNA synthetase (EC 6.1.1.5)	9788	10325	10208	5341	4817	8626	15438.9	15217.7	16244.8	6922.4	3158.5	6135.2	2.89301	1.53257	2.89275e-09
EGO55_08215	Lipoprotein signal peptidase (EC 3.4.23.36)	1072	1003	839	734	952	1188	1690.9	1478.3	1335.2	951.3	624.2	845	1.86347	0.89799	9.94521e-05
EGO55_08220	FIG00635890: hypothetical protein	5505	6240	5225	2912	6628	4593	8683.2	9196.9	8315	3774.2	4346	3266.8	2.3004	1.20188	2.78709e-08
EGO55_08225	Magnesium and cobalt efflux protein CorC	5003	4538	4989	2933	3226	6181	7891.4	6688.4	7939.4	3801.4	2115.3	4396.2	2.18395	1.12694	1.9756e-05
EGO55_08230	Outer membrane protein A precursor	25446	31234	16778	31581	51445	36457	40136.6	46034.8	26700.2	40931.6	33732.4	25929.9	1.12207	0.166162	0.68918
EGO55_08235	Histidinol-phosphatase [alternative form] (EC 3.1.3.15)	1214	1038	1041	1138	1963	1922	1914.9	1529.9	1656.6	1474.9	1287.1	1367	1.2362	0.305916	0.0489218
EGO55_08240	Succinyl-CoA ligase [ADP-forming] beta chain (EC 6.2.1.5)	21343	25213	21213	12879	15185	15683	33664.8	37160.6	33758	16692.2	9956.8	11154.5	2.76699	1.46832	4.93426e-12
EGO55_08245	Electron transfer flavoprotein, beta subunit	9219	12579	10374	4574	8731	7585	14541.4	18539.8	16509	5928.3	5724.9	5394.8	2.90917	1.54061	2.20268e-24
EGO55_08250	Electron transfer flavoprotein, alpha subunit	9977	13070	10847	5377	6638	7934	15737	19263.5	17261.7	6969	4352.5	5643	3.08178	1.62377	1.21772e-17
EGO55_08255	hypothetical protein	507	595	363	1036	2644	1744	799.7	877	577.7	1342.7	1733.7	1240.4	-1.91514	-0.93745	1.66973e-06
EGO55_08260	probable membrane protein STY4873	593	625	810	737	698	1477	935.4	921.2	1289	955.2	457.7	1050.5	1.27783	0.353698	0.261728
EGO55_08265	RND multidrug efflux transporter; Acriflavin resistance protein	5359	5717	5804	4836	5985	8209	8452.9	8426.1	9236.4	6267.9	3924.4	5838.6	1.62956	0.704479	0.000208889
EGO55_08270	Probable Co/Zn/Cd efflux system membrane fusion protein	4509	4172	4185	3247	4792	5478	7112.2	6149	6659.9	4208.4	3142.1	3896.2	1.77176	0.82518	2.43187e-05
EGO55_08275	Transglycosylase associated protein	4585	6758	2291	46235	92905	65454	7232	9960.4	3645.9	59924.4	60917.6	46554	-8.0329	-3.00592	6.72535e-14
EGO55_08280	FIG00635924: hypothetical protein	3124	3993	2762	15174	20167	22165	4927.6	5885.2	4395.4	19666.7	13223.5	15764.8	-3.19908	-1.67766	5.3966e-08
EGO55_08285	hypothetical protein	109	144	126	830	511	1300	171.9	212.2	200.5	1075.7	335.1	924.6	-3.9892	-1.9961	1.98228e-07
EGO55_08290	tRNA-specific 2-thiouridylase MnmA	1380	1202	1702	1475	1637	2499	2176.7	1771.6	2708.5	1911.7	1073.4	1777.4	1.39859	0.483976	0.0614003
EGO55_08295	hypothetical protein	968	939	1068	397	642	740	1526.9	1384	1699.6	514.5	421	526.3	3.15755	1.65881	1.5415e-21
EGO55_08300	Beta-lactamase class C and other penicillin binding proteins	853	851	1216	468	924	979	1345.5	1254.3	1935.1	606.6	605.9	696.3	2.37428	1.24749	3.91146e-10
EGO55_08305	Cobalt-zinc-cadmium resistance protein	1222	1400	1115	544	1080	1119	1927.5	2063.4	1774.4	705.1	708.2	795.9	2.60842	1.38318	1.66349e-19
EGO55_08310	Pyridoxamine 5'-phosphate oxidase (EC 1.4.3.5)	1228	1229	989	446	894	819	1937	1811.4	1573.9	578.1	586.2	582.5	3.04671	1.60725	1.9788e-15
EGO55_08315	DnaJ-class molecular chaperone CbpA	3766	3455	2287	3562	2813	4475	5940.2	5092.2	3639.5	4616.6	1844.5	3182.8	1.52205	0.606018	0.0577075
EGO55_08320	Inner membrane protein YihY, formerly thought to be RNase BN	812	825	628	1366	694	1998	1280.8	1215.9	999.4	1770.4	455.1	1421.1	-1.04205	-0.0594218	0.882271
EGO55_08325	Enoyl-[acyl-carrier-protein] reductase [NADH] (EC 1.3.1.9)	4877	5466	3217	2364	3323	4076	7692.6	8056.2	5119.5	3063.9	2178.9	2899	2.56392	1.35835	2.80531e-09
EGO55_08330	Gfa-like protein	1089	1201	987	2102	3035	3052	1717.7	1770.1	1570.7	2724.4	1990	2170.7	-1.35982	-0.443418	0.0108365
EGO55_08335	UDP-glucose dehydrogenase (EC 1.1.1.22)	2431	2959	2245	2464	3610	3800	3834.5	4361.2	3572.7	3193.5	2367.1	2702.7	1.42497	0.510936	0.00690443
EGO55_08340	UDP-N-acetylglucosamine 2-epimerase (EC 5.1.3.14)	2734	3258	2785	1377	2552	2401	4312.4	4801.9	4432	1784.7	1673.3	1707.7	2.62288	1.39115	5.39551e-14
EGO55_08345	hypothetical protein	15057	15416	9834	16835	26448	22627	23749.8	22721.2	15649.6	21819.5	17341.9	16093.4	1.12431	0.169044	0.537021
EGO55_08350	2-octaprenyl-3-methyl-6-methoxy-1,4-benzoquinol hydroxylase (EC 1.14.13.-)	937	917	743	1619	1281	2639	1478	1351.5	1182.4	2098.4	839.9	1877	-1.19941	-0.262328	0.417275
EGO55_08355	Periplasmic thiol:disulfide oxidoreductase DsbB, required for DsbA reoxidation	921	1008	674	1526	1178	2419	1452.7	1485.7	1072.6	1977.8	772.4	1720.5	-1.11384	-0.155538	0.6665
EGO55_08360	Carboxyl-terminal protease (EC 3.4.21.102)	9830	8988	5963	7099	11841	12215	15505.1	13247.1	9489.4	9200.9	7764.1	8687.9	1.49079	0.576081	0.0449582
EGO55_08365	Lipoprotein NlpD	757	728	965	603	735	1286	1194	1073	1535.7	781.5	481.9	914.7	1.74672	0.80465	0.00305799
EGO55_08370	LSU m3Psi1915 methyltransferase RlmH	847	941	1462	1219	818	2682	1336	1386.9	2326.6	1579.9	536.4	1907.6	1.25527	0.328002	0.41788
EGO55_08375	Iojap protein	3126	2991	3711	10396	7110	18196	4930.7	4408.3	5905.6	13474.1	4662	12941.8	-2.03845	-1.02747	0.00177471
EGO55_08380	Nicotinate-nucleotide adenylyltransferase (EC 2.7.7.18)	2477	2553	2665	10209	11951	19999	3907	3762.8	4241	13231.7	7836.2	14224.2	-2.96287	-1.567	7.54601e-11
EGO55_08385	Gamma-glutamyl phosphate reductase (EC 1.2.1.41)	4892	4753	4619	6273	5828	10140	7716.3	7005.3	7350.6	8130.3	3821.4	7212	1.15201	0.204158	0.44768
EGO55_08390	Peptidase M23/M37	3858	5008	6446	966	2886	2477	6085.3	7381.1	10258	1252	1892.3	1761.8	4.83132	2.27242	3.93708e-25
EGO55_08395	Integral membrane protein CcmA involved in cell shape determination	1083	1327	1471	372	883	815	1708.2	1955.8	2340.9	482.1	579	579.7	3.65249	1.86888	6.2672e-26
EGO55_08400	Long-chain-fatty-acid--CoA ligase (EC 6.2.1.3)	1885	1749	1241	1745	2004	3017	2973.3	2577.8	1974.9	2261.7	1314	2145.8	1.31609	0.396255	0.128496
EGO55_08405	FIG00636104: hypothetical protein	5743	5666	4881	4077	5924	5573	9058.6	8350.9	7767.5	5284.1	3884.4	3963.8	1.91764	0.93933	0.000190622
EGO55_08410	Glycosyltransferase	42	64	88	66	366	150	66.2	94.3	140	85.5	240	106.7	-1.44532	-0.531386	0.250784
EGO55_08415	Ser/Thr protein phosphatase family protein, UDP-2,3-diacylglucosamine hydrolase (EC 3.6.1.54) homolog	164	196	314	193	590	449	258.7	288.9	499.7	250.1	386.9	319.3	1.09318	0.128527	0.760361
EGO55_08420	Glutathione S-transferase, unnamed subgroup (EC 2.5.1.18)	570	606	346	1135	1450	1826	899.1	893.2	550.6	1471.1	950.8	1298.7	-1.58653	-0.665877	0.0101305
EGO55_08425	Quinone oxidoreductase (EC 1.6.5.5)	2028	1862	1617	1446	4189	2931	3198.8	2744.3	2573.3	1874.1	2746.7	2084.7	1.26908	0.343783	0.0591558
EGO55_08430	hypothetical protein	364	425	281	562	1920	1053	574.1	626.4	447.2	728.4	1258.9	748.9	-1.66175	-0.732701	0.0184911
EGO55_08435	ATP-dependent Clp protease ATP-binding subunit ClpA	15784	17983	11899	30568	20810	45649	24896.5	26504.6	18935.8	39618.6	13645.1	32467.7	-1.21881	-0.285472	0.390011
EGO55_08440	Hemoglobin-like protein HbO	3963	4409	3123	1796	10010	2873	6250.9	6498.3	4969.9	2327.8	6563.5	2043.4	1.62019	0.696161	0.146432
EGO55_08445	Uncharacterized conserved protein	188	175	268	238	728	505	296.5	257.9	426.5	308.5	477.3	359.2	-1.17012	-0.226658	0.459917
EGO55_08450	carbonic anhydrase, family 3	1174	1210	961	865	1732	1499	1851.8	1783.4	1529.3	1121.1	1135.7	1066.2	1.55439	0.636352	0.000336051
EGO55_08455	N-acetylglutamate synthase (EC 2.3.1.1)	576	586	469	462	727	882	908.5	863.7	746.4	598.8	476.7	627.3	1.48014	0.565734	0.0170945
EGO55_08460	Porphobilinogen synthase (EC 4.2.1.24)	1988	1986	1450	1033	1649	1848	3135.7	2927.1	2307.5	1338.9	1081.2	1314.4	2.24205	1.16482	1.4697e-05
EGO55_08465	membrane protein, putative	1717	2363	2132	2808	3149	4685	2708.3	3482.8	3392.8	3639.4	2064.8	3332.2	1.06102	0.085454	0.75021
EGO55_08475	Ribosome-associated heat shock protein implicated in the recycling of the 50S subunit (S4 paralog)	648	591	532	731	716	1560	1022.1	871.1	846.6	947.4	469.5	1109.5	1.08513	0.11787	0.715697
EGO55_08480	4Fe-4S ferredoxin, iron-sulfur binding	6181	6179	4392	5148	8195	6477	9749.4	9107	6989.3	6672.2	5373.4	4606.7	1.55252	0.634613	0.00154859
EGO55_08485	CarD-like transcriptional regulator	11217	12584	9479	46699	51908	68195	17692.9	18547.2	15084.7	60525.7	34036	48503.5	-2.78735	-1.47889	2.26629e-10
EGO55_08490	hypothetical protein	643	686	500	513	951	1006	1014.2	1011.1	795.7	664.9	623.6	715.5	1.40803	0.493681	0.00225556
EGO55_08495	TsaC protein (YrdC domain) required for threonylcarbamoyladenosine t(6)A37 modification in tRNA	586	470	668	282	491	566	924.3	692.7	1063	365.5	321.9	402.6	2.45869	1.29789	1.01838e-10
EGO55_08500	ATP-DEPENDENT PROTEASE SUBUNIT	663	787	708	365	715	647	1045.8	1159.9	1126.7	473.1	468.8	460.2	2.37804	1.24977	1.68065e-22
EGO55_08505	L-sorbosone dehydrogenase	5967	6293	5688	3254	4548	5924	9411.9	9275.1	9051.8	4217.5	2982.1	4213.4	2.4312	1.28167	5.47214e-13
EGO55_08510	hypothetical protein	639	594	484	446	858	689	1007.9	875.5	770.2	578.1	562.6	490	1.62948	0.704408	5.31978e-06
EGO55_08515	Chromosome (plasmid) partitioning protein ParB	1377	1378	1314	1672	2178	3068	2172	2031	2091.1	2167	1428.1	2182.1	1.08991	0.124215	0.612198
EGO55_08520	Chromosome (plasmid) partitioning protein ParA	962	1264	1340	1182	2623	2155	1517.4	1863	2132.5	1532	1719.9	1532.7	1.15193	0.204054	0.319517
EGO55_08525	rRNA small subunit 7-methylguanosine (m7G) methyltransferase GidB	390	408	546	731	1879	1484	615.2	601.3	868.9	947.4	1232.1	1055.5	-1.55348	-0.635502	0.000728637
EGO55_08530	tRNA uridine 5-carboxymethylaminomethyl modification enzyme GidA	2193	2452	2277	3061	4883	5251	3459.1	3613.9	3623.6	3967.3	3201.8	3734.8	-1.01916	-0.0273778	0.899865
EGO55_08535	GTPase and tRNA-U34 5-formylation enzyme TrmE	1265	1319	1054	922	2673	1911	1995.3	1944	1677.3	1195	1752.7	1359.2	1.30224	0.380994	0.019297
EGO55_08540	hypothetical protein	1193	1046	796	1681	3958	3466	1881.7	1541.7	1266.7	2178.7	2595.3	2465.2	-1.54398	-0.626651	0.00152783
EGO55_08545	Dienelactone hydrolase family	5483	5899	3445	3012	6412	4767	8648.5	8694.3	5482.3	3903.8	4204.3	3390.5	1.98509	0.989203	7.64038e-05
EGO55_08550	Ferredoxin-dependent glutamate synthase (EC 1.4.7.1)	3382	3903	2544	5258	6556	8635	5334.5	5752.5	4048.5	6814.8	4298.8	6141.6	-1.13983	-0.188824	0.490483
EGO55_08555	Transcription termination factor Rho	12765	10803	13349	8219	7602	16787	20134.6	15922.2	21243.3	10652.5	4984.6	11939.7	2.07796	1.05517	0.000886371
EGO55_08560	Protoporphyrinogen IX oxidase, novel form, HemJ (EC 1.3.-.-)	1154	1172	928	1376	1646	2076	1820.2	1727.4	1476.8	1783.4	1079.3	1476.5	1.15931	0.213261	0.333943
EGO55_08565	Uroporphyrinogen III decarboxylase (EC 4.1.1.37)	2723	2629	3094	914	1701	1656	4295.1	3874.8	4923.7	1184.6	1115.3	1177.8	3.76562	1.91289	3.18906e-34
EGO55_08570	ATP/GTP-binding protein	1021	855	642	500	817	692	1610.4	1260.2	1021.7	648	535.7	492.2	2.32663	1.21824	1.77775e-08
EGO55_08575	Septum formation protein Maf	362	395	246	321	415	446	571	582.2	391.5	416	272.1	317.2	1.54274	0.625496	0.0110197
EGO55_08580	Shikimate 5-dehydrogenase I alpha (EC 1.1.1.25)	587	706	456	495	703	912	925.9	1040.6	725.7	641.6	461	648.7	1.53961	0.622564	0.0046662
EGO55_08585	Dephospho-CoA kinase (EC 2.7.1.24)	267	299	252	381	388	654	421.1	440.7	401	493.8	254.4	465.2	1.04337	0.0612548	0.842447
EGO55_08590	DNA polymerase III epsilon subunit (EC 2.7.7.7)	2505	2927	2645	4227	16851	8842	3951.2	4314	4209.2	5478.5	11049.2	6288.8	-1.82932	-0.871308	0.00347984
EGO55_08595	Ribosomal subunit interface protein	13698	14334	9175	18644	29671	30757	21606.2	21126.4	14600.9	24164.2	19455.2	21875.8	-1.14231	-0.191953	0.414344
EGO55_08600	PTS system nitrogen-specific IIA component, PtsN	3160	3599	3730	8927	12045	15849	4984.3	5304.5	5935.9	11570.1	7897.9	11272.6	-1.89439	-0.921732	8.55158e-09
EGO55_08605	Uncharacterized protein, possibly involved in aromatic compounds catabolism	372	300	302	1503	1062	2611	586.8	442.2	480.6	1948	696.4	1857.1	-2.98043	-1.57552	1.68152e-06
EGO55_08610	hypothetical protein	151	132	160	657	426	1089	238.2	194.6	254.6	851.5	279.3	774.5	-2.76855	-1.46913	1.98457e-05
EGO55_08615	Cell wall hydrolyses involved in spore germination	3719	5286	9806	634	1477	1127	5866.1	7790.9	15605.1	821.7	968.5	801.6	11.2879	3.4967	2.17448e-30
EGO55_08620	Exodeoxyribonuclease III (EC 3.1.11.2)	1950	1397	1267	6156	2817	9716	3075.8	2059	2016.3	7978.7	1847.1	6910.5	-2.34006	-1.22655	0.00315423
EGO55_08625	probable iron binding protein from the HesB_IscA_SufA family	1103	1048	768	3881	2537	5301	1739.8	1544.6	1222.2	5030.1	1663.5	3770.3	-2.32103	-1.21476	0.000333596
EGO55_08630	Inosine-5'-monophosphate dehydrogenase (EC 1.1.1.205)	2024	2490	1868	10136	18837	15202	3192.5	3669.9	2972.7	13137.1	12351.4	10812.4	-3.69029	-1.88373	4.55063e-36
EGO55_08635	FIG00636916: hypothetical protein	412	354	514	555	801	1140	649.9	521.7	818	719.3	525.2	810.8	-1.03282	-0.04659	0.853588
EGO55_08640	Ferredoxin, 2Fe-2S	815	750	515	858	623	1156	1285.5	1105.4	819.6	1112	408.5	822.2	1.37269	0.457004	0.178668
EGO55_08645	Predicted thioesterase	228	182	165	354	429	627	359.6	268.2	262.6	458.8	281.3	446	-1.32951	-0.410895	0.132537
EGO55_08650	Uncharacterized protein conserved in bacteria	2172	2206	1478	1602	2692	2512	3425.9	3251.4	2352.1	2076.3	1765.1	1786.7	1.60503	0.682601	0.00134522
EGO55_08655	Type I secretion outer membrane protein, TolC precursor	3424	3279	2496	1523	1762	2546	5400.8	4832.8	3972.1	1973.9	1155.3	1810.8	2.87745	1.52479	9.0735e-10
EGO55_08660	Protein-L-isoaspartate O-methyltransferase (EC 2.1.1.77)	4458	4341	3874	1686	4079	2784	7031.7	6398.1	6165	2185.2	2674.6	1980.1	2.8643	1.51818	6.44853e-13
EGO55_08665	Fumarate hydratase class I, aerobic (EC 4.2.1.2)	7090	8033	6972	4478	6019	6178	11183.2	11839.6	11095.1	5803.9	3946.6	4394.1	2.41314	1.27091	9.35623e-12
EGO55_08670	hypothetical protein	183	221	171	361	819	836	288.7	325.7	272.1	467.9	537	594.6	-1.80778	-0.854216	3.48702e-07
EGO55_08675	hypothetical protein	2323	1887	1115	16438	11719	14405	3664.1	2781.2	1774.4	21305	7684.1	10245.5	-4.77268	-2.2548	1.18459e-09
EGO55_08680	probable DNA repair exonuclease	538	450	487	2779	1394	3299	848.6	663.2	775	3601.8	914	2346.4	-2.99913	-1.58454	1.58415e-05
EGO55_08685	SSU ribosomal protein S9p (S16e)	6398	7172	8042	1974	1317	2623	10091.7	10570.6	12797.9	2558.5	863.6	1865.6	6.33311	2.66291	4.4116e-17
EGO55_08690	LSU ribosomal protein L13p (L13Ae)	4404	4866	5894	2030	1605	2585	6946.5	7171.8	9379.6	2631	1052.4	1838.6	4.25893	2.09049	9.22689e-13
EGO55_08695	Periplasmic divalent cation tolerance protein CutA	412	297	257	177	265	322	649.9	437.7	409	229.4	173.8	229	2.37065	1.24528	5.54647e-05
EGO55_08700	Heme A synthase, cytochrome oxidase biogenesis protein Cox15-CtaA	3516	3444	2780	834	1551	1352	5545.9	5076	4424	1080.9	1017	961.6	4.91949	2.29851	2.21248e-26
EGO55_08705	hypothetical protein	1721	5831	4932	691	4063	1958	2714.6	8594.1	7848.7	895.6	2664.1	1392.6	3.86779	1.95151	0.0126614
EGO55_08710	Thiazole biosynthesis protein ThiG	5056	5997	5365	3873	3628	5623	7975	8838.8	8537.8	5019.7	2378.9	3999.3	2.22466	1.15358	0.00233053
EGO55_08715	FIG00637048: hypothetical protein	902	1242	862	3203	2148	4153	1422.7	1830.5	1371.8	4151.4	1408.4	2953.8	-1.83992	-0.879641	0.0170649
EGO55_08720	Long-chain-fatty-acid--CoA ligase (EC 6.2.1.3)	2944	3456	2248	4355	6545	7699	4643.6	5093.7	3577.4	5644.4	4291.5	5475.9	-1.15725	-0.210699	0.30793
EGO55_08725	Gamma-glutamyltranspeptidase (EC 2.3.2.2)	1467	1400	1102	1255	1631	1761	2313.9	2063.4	1753.7	1626.6	1069.4	1252.5	1.55538	0.637268	0.000556603
EGO55_08730	Dihydroorotate dehydrogenase (EC 1.3.3.1)	2037	1949	2682	1099	3134	1925	3213	2872.6	4268.1	1424.4	2055	1369.2	2.13419	1.09369	9.38341e-07
EGO55_08735	Iron-sulfur cluster regulator IscR	667	1176	1093	3588	2577	3259	1052.1	1733.3	1739.4	4650.3	1689.7	2318	-1.91292	-0.935777	0.0604626
EGO55_08740	Iron-sulfur cluster assembly protein SufB	2354	3419	2461	14442	6344	15885	3713	5039.2	3916.4	18718	4159.7	11298.2	-2.69735	-1.43154	0.000364186
EGO55_08745	hypothetical protein	712	1277	864	4714	1633	5995	1123.1	1882.1	1375	6109.7	1070.8	4263.9	-2.61198	-1.38514	0.00211037
EGO55_08750	Iron-sulfur cluster assembly ATPase protein SufC	1066	1694	1589	5159	1695	6573	1681.4	2496.7	2528.7	6686.5	1111.4	4675	-1.85926	-0.89473	0.0519566
EGO55_08755	Iron-sulfur cluster assembly protein SufD	665	923	973	3493	1071	4319	1048.9	1360.4	1548.4	4527.2	702.3	3071.9	-2.09679	-1.06818	0.0258893
EGO55_08760	Cysteine desulfurase (EC 2.8.1.7), SufS subfamily	747	1118	1242	3480	1078	4592	1178.3	1647.8	1976.5	4510.4	706.8	3266	-1.76587	-0.820383	0.0952138
EGO55_08765	PaaD-like protein (DUF59) involved in Fe-S cluster assembly	311	589	587	2775	1387	3433	490.5	868.1	934.1	3596.6	909.5	2441.7	-3.02873	-1.59871	9.94521e-05
EGO55_08770	Iron binding protein SufA for iron-sulfur cluster assembly	918	1324	1176	2816	1659	3757	1448	1951.4	1871.5	3649.8	1087.8	2672.2	-1.40503	-0.490606	0.176373
EGO55_08775	hypothetical protein	1107	1031	834	544	877	868	1746.1	1519.6	1327.2	705.1	575	617.4	2.42478	1.27785	5.66523e-13
EGO55_08780	Fructokinase (EC 2.7.1.4)	2555	2838	2350	669	1579	1108	4030.1	4182.8	3739.7	867.1	1035.3	788.1	4.44021	2.15063	9.49107e-40
EGO55_08785	Phosphoribosylamine--glycine ligase (EC 6.3.4.13)	3582	3745	3269	1311	3035	2495	5650	5519.6	5202.2	1699.2	1990	1774.6	2.99499	1.58255	1.24961e-24
EGO55_08790	Exodeoxyribonuclease VII large subunit (EC 3.1.11.6)	2429	2610	1963	1306	2042	2613	3831.3	3846.8	3123.9	1692.7	1338.9	1858.5	2.20976	1.14389	4.02502e-11
EGO55_08795	Msl8272 protein	773	843	527	2429	3293	4284	1219.3	1242.5	838.7	3148.2	2159.2	3047	-2.53045	-1.3394	3.30223e-07
EGO55_08800	Peptidase	2847	2939	2651	4301	4753	7464	4490.6	4331.7	4218.8	5574.4	3116.5	5308.7	-1.07315	-0.101858	0.649969
EGO55_08805	hypothetical protein	921	862	1060	957	1719	1912	1452.7	1270.5	1686.9	1240.4	1127.1	1359.9	1.18298	0.242429	0.154201
EGO55_08810	LSU ribosomal protein L28p	11693	12437	13969	8973	9842	10000	18443.7	18330.5	22230	11629.7	6453.4	7112.5	2.34234	1.22795	1.69853e-06
EGO55_08815	tRNA-specific adenosine-34 deaminase (EC 3.5.4.-)	287	301	276	192	581	418	452.7	443.6	439.2	248.8	381	297.3	1.43213	0.518159	0.00584818
EGO55_08820	Ribonuclease T2 family protein	522	503	367	206	438	395	823.4	741.4	584	267	287.2	280.9	2.57106	1.36236	4.60266e-09
EGO55_08825	hypothetical protein	1092	1085	917	584	1673	1160	1722.4	1599.1	1459.3	756.9	1097	825	1.78187	0.833392	1.31687e-05
EGO55_08830	Quinolinate phosphoribosyltransferase [decarboxylating] (EC 2.4.2.19)	2895	3660	3729	773	1693	1544	4566.4	5394.4	5934.3	1001.9	1110.1	1098.2	4.94798	2.30684	6.69303e-50
EGO55_08835	Response regulator of the LytR/AlgR family	8420	11932	12019	4040	3643	8483	13281.1	17586.2	19126.8	5236.2	2388.7	6033.5	3.66084	1.87217	3.29938e-10
EGO55_08840	Autolysin sensor kinase (EC 2.7.3.-)	2853	2751	2522	3672	4462	6099	4500.1	4054.6	4013.5	4759.2	2925.7	4337.9	1.04574	0.0645298	0.773973
EGO55_08845	27kDa outer membrane protein	2005	2159	1438	1781	1417	3221	3162.5	3182.1	2288.4	2308.3	929.1	2290.9	1.56224	0.643619	0.0688188
EGO55_08850	Bll4295 protein	6257	6071	4073	3290	6197	5677	9869.3	8947.9	6481.7	4264.1	4063.4	4037.7	2.04611	1.03288	1.12616e-06
EGO55_08860	FIG00636596: hypothetical protein	6189	6898	8912	8442	32457	19411	9762.1	10166.7	14182.4	10941.5	21282	13806	-1.34952	-0.432448	0.124145
EGO55_08865	tRNA-Arg	329	485	810	371	1115	749	518.9	714.8	1289	480.8	731.1	532.7	1.4448	0.530867	0.165678
EGO55_08870	FIG01094633: hypothetical protein	122	159	342	152	781	364	192.4	234.3	544.3	197	512.1	258.9	1.00075	0.00108502	0.998466
EGO55_08875	y4eB gene in pNGR234a homolog	10	3	7	54	165	97	15.8	4.4	11.1	70	108.2	69	-7.97469	-2.99543	2.50066e-08
EGO55_08880	hypothetical protein	583	635	547	979	2144	1617	919.6	935.9	870.5	1268.9	1405.8	1150.1	-1.40317	-0.488689	0.0020758
EGO55_08885	hypothetical protein	94	88	56	96	311	226	148.3	129.7	89.1	124.4	203.9	160.7	-1.33846	-0.420577	0.193796
EGO55_08890	hypothetical protein	675	669	608	433	1028	888	1064.7	986	967.6	561.2	674.1	631.6	1.61363	0.690312	1.6988e-05
EGO55_08895	Rossmann fold nucleotide-binding protein Smf possibly involved in DNA uptake	983	1061	1007	835	2589	1439	1550.5	1563.8	1602.5	1082.2	1697.6	1023.5	1.23909	0.309276	0.168375
EGO55_08900	hypothetical protein	107	96	106	111	368	215	168.8	141.5	168.7	143.9	241.3	152.9	-1.12928	-0.175401	0.566786
EGO55_08905	Rossmann fold nucleotide-binding protein Smf possibly involved in DNA uptake	133	148	201	244	705	527	209.8	218.1	319.9	316.2	462.3	374.8	-1.54727	-0.629724	0.0105498
EGO55_08910	hypothetical protein	114	121	171	186	503	376	179.8	178.3	272.1	241.1	329.8	267.4	-1.3344	-0.416188	0.114818
EGO55_08915	hypothetical protein	941	949	687	914	2637	1937	1484.3	1398.7	1093.3	1184.6	1729.1	1377.7	-1.08006	-0.111109	0.641446
EGO55_08920	RelA/SpoT	833	850	662	1488	3322	3033	1313.9	1252.8	1053.5	1928.6	2178.2	2157.2	-1.73078	-0.791424	1.22057e-05
EGO55_08925	Universal stress protein family 4	1526	1528	507	1496	2460	2679	2407	2252.1	806.8	1938.9	1613	1905.4	1.00167	0.00240912	0.996354
EGO55_08930	Na+/H+ antiporter NhaA type	3543	2986	2898	4339	8977	6283	5588.5	4401	4611.8	5623.7	5886.2	4468.8	-1.09429	-0.13	0.552452
EGO55_08935	hypothetical protein	389	339	281	785	1503	1288	613.6	499.6	447.2	1017.4	985.5	916.1	-1.8698	-0.902884	1.24339e-08
EGO55_08940	Integration host factor alpha subunit	1813	1967	1654	1298	1838	2336	2859.7	2899.1	2632.1	1682.3	1205.2	1661.5	1.84568	0.88415	2.262e-05
EGO55_08945	DUF945 domain-containing protein	44	28	44	46	243	107	69.4	41.3	70	59.6	159.3	76.1	-1.65155	-0.723817	0.0685438
EGO55_08950	Transcriptional regulator	518	595	538	430	1193	744	817.1	877	856.2	557.3	782.2	529.2	1.36299	0.446776	0.0473618
EGO55_08955	hypothetical protein	627	658	645	637	1100	1045	989	969.8	1026.4	825.6	721.3	743.3	1.30518	0.384246	0.0168829
EGO55_08960	hypothetical protein	35	26	33	16	155	30	55.2	38.3	52.5	20.7	101.6	21.3	1.0022	0.00317661	0.996354
EGO55_08965	Bll0053 protein	5	9	15	23	128	34	7.9	13.3	23.9	29.8	83.9	24.2	-3.09569	-1.63026	0.00767586
EGO55_08970	FIG01094767: hypothetical protein	2	4	3	17	65	35	3.2	5.9	4.8	22	42.6	24.9	-6.52619	-2.70624	7.73008e-05
EGO55_08975	Plasmid replication initiator protein	10	5	15	89	319	137	15.8	7.4	23.9	115.4	209.2	97.4	-9.04751	-3.17752	1.52285e-09
EGO55_08980	Chromosome (plasmid) partitioning protein ParA	64	100	151	232	734	342	100.9	147.4	240.3	300.7	481.3	243.2	-2.10055	-1.07077	0.00932975
EGO55_08985	hypothetical protein	0	1	1	1	21	0	0	1.5	1.6	1.3	13.8	0	-5.03968	-2.33333	0.165672
EGO55_08990	Mlr9741 protein	4	0	2	8	41	6	6.3	0	3.2	10.4	26.9	4.3	-4.46859	-2.15982	0.0422671
EGO55_08995	Type IV secretory pathway, protease TraF	8	8	6	16	66	31	12.6	11.8	9.5	20.7	43.3	22	-2.56616	-1.35961	0.0181078
EGO55_09000	protein of unknown function DUF736	38	44	57	21	85	25	59.9	64.9	90.7	27.2	55.7	17.8	2.11519	1.08078	0.0156181
EGO55_09005	Membrane-bound lytic murein transglycosylase C precursor (EC 3.2.1.-)	12	28	34	38	198	73	18.9	41.3	54.1	49.3	129.8	51.9	-2.03579	-1.02559	0.0381467
EGO55_09010	Type IV secretory pathway, VirD2 components (relaxase)	34	56	84	59	312	142	53.6	82.5	133.7	76.5	204.6	101	-1.42464	-0.510593	0.257285
EGO55_09015	hypothetical protein	50	58	45	354	555	446	78.9	85.5	71.6	458.8	363.9	317.2	-4.81876	-2.26866	1.59272e-13
EGO55_09020	PIN domain protein	537	664	520	2348	2557	3035	847	978.6	827.5	3043.2	1676.6	2158.6	-2.59098	-1.3735	3.48858e-06
EGO55_09025	Type IV secretion system protein VirD4	71	93	154	250	804	423	112	137.1	245.1	324	527.2	300.9	-2.33519	-1.22354	0.00117038
EGO55_09030	CopG domain-containing protein	2	4	7	40	157	64	3.2	5.9	11.1	51.8	102.9	45.5	-9.97987	-3.31902	3.30669e-06
EGO55_09035	Conjugative transfer protein TrbB	28	44	96	93	624	168	44.2	64.9	152.8	120.5	409.2	119.5	-2.4867	-1.31423	0.0267649
EGO55_09040	Conjugative transfer protein TrbC	4	4	5	146	500	362	6.3	5.9	8	189.2	327.8	257.5	-38.6257	-5.27149	1.10401e-23
EGO55_09045	Conjugative transfer protein TrbD	6	1	2	254	762	406	9.5	1.5	3.2	329.2	499.6	288.8	-80.2482	-6.3264	3.89783e-28
EGO55_09050	Conjugative transfer protein TrbE	40	47	38	69	492	164	63.1	69.3	60.5	89.4	322.6	116.6	-2.7532	-1.46111	0.00211678
EGO55_09055	Conjugative transfer protein TrbJ	14	6	6	22	112	62	22.1	8.8	9.5	28.5	73.4	44.1	-3.66737	-1.87474	0.000444801
EGO55_09060	hypothetical protein	0	0	2	4	23	2	0	0	3.2	5.2	15.1	1.4	-7.06121	-2.81992	0.0552388
EGO55_09065	Conjugative transfer protein TrbL	40	54	94	70	406	143	63.1	79.6	149.6	90.7	266.2	101.7	-1.57813	-0.658218	0.14377
EGO55_09070	Conjugative transfer protein TrbF	40	35	55	100	405	176	63.1	51.6	87.5	129.6	265.6	125.2	-2.58586	-1.37064	0.000540097
EGO55_09075	Conjugative transfer protein TrbG	23	34	30	29	128	56	36.3	50.1	47.7	37.6	83.9	39.8	-1.21842	-0.285007	0.487696
EGO55_09080	Conjugative transfer protein TrbI	33	19	27	45	258	90	52.1	28	43	58.3	169.2	64	-2.39048	-1.2573	0.00789345
EGO55_09085	Uncharacterized conserved small protein	11	17	13	45	67	86	17.4	25.1	20.7	58.3	43.9	61.2	-2.56752	-1.36037	0.000109833
EGO55_09095	Aromatic hydrocarbon utilization transcriptional regulator CatR (LysR family)	163	214	273	236	691	507	257.1	315.4	434.4	305.9	453.1	360.6	-1.11374	-0.155411	0.65174
EGO55_09100	Lead, cadmium, zinc and mercury transporting ATPase (EC 3.6.3.3) (EC 3.6.3.5); Copper-translocating P-type ATPase (EC 3.6.3.4)	621	774	726	1293	2081	2191	979.5	1140.8	1155.3	1675.8	1364.5	1558.3	-1.40278	-0.488293	0.00352595
EGO55_09105	hypothetical protein	17	16	14	87	333	205	26.8	23.6	22.3	112.8	218.3	145.8	-6.59613	-2.72162	9.29664e-12
EGO55_09110	hypothetical protein	10	12	14	51	286	140	15.8	17.7	22.3	66.1	187.5	99.6	-6.3836	-2.67437	3.80102e-08
EGO55_09115	Cobalt-zinc-cadmium resistance protein CzcD	13	12	24	73	331	168	20.5	17.7	38.2	94.6	217	119.5	-5.68951	-2.5083	2.28853e-08
EGO55_09120	hypothetical protein	16	12	24	42	121	62	25.2	17.7	38.2	54.4	79.3	44.1	-2.21226	-1.14552	0.00370976
EGO55_09125	hypothetical protein	27	15	33	116	429	207	42.6	22.1	52.5	150.3	281.3	147.2	-4.96958	-2.31312	1.05283e-08
EGO55_09130	Cobalt-zinc-cadmium resistance protein CzcA; Cation efflux system protein CusA	240	253	388	258	1040	440	378.6	372.9	617.5	334.4	681.9	312.9	1.028	0.0398412	0.919099
EGO55_09135	Cobalt/zinc/cadmium efflux RND transporter, membrane fusion protein, CzcB family	56	47	40	180	872	451	88.3	69.3	63.7	233.3	571.8	320.8	-5.10224	-2.35113	5.00646e-10
EGO55_09140	Heavy metal RND efflux outer membrane protein, CzcC family	177	151	165	140	405	197	279.2	222.6	262.6	181.5	265.6	140.1	1.29853	0.376876	0.183279
EGO55_09145	Cobalt-zinc-cadmium resistance protein CzcD	187	206	207	152	464	261	295	303.6	329.4	197	304.2	185.6	1.34736	0.430138	0.146794
EGO55_09150	Transcriptional regulator, MerR family	1223	951	893	1777	2214	2952	1929.1	1401.6	1421.1	2303.1	1451.7	2099.6	-1.23152	-0.300444	0.259236
EGO55_09155	hypothetical protein	177	177	175	152	342	343	279.2	260.9	278.5	197	224.2	244	1.22618	0.294165	0.176288
EGO55_09160	TonB dependent receptor	6369	8515	4826	909	2968	1214	10046	12550	7680	1178.1	1946.1	863.5	7.59188	2.92446	0.000120762
EGO55_09165	hypothetical protein	2575	3133	1850	1160	2447	1762	4061.6	4617.6	2944.1	1503.5	1604.5	1253.2	2.66529	1.41429	0.00167239
EGO55_09170	Universal stress protein UspA and related nucleotide-binding proteins	1143	1044	854	1133	2171	2001	1802.9	1538.7	1359	1468.5	1423.5	1423.2	1.08956	0.123749	0.413963
EGO55_09175	putative phage integrase	757	761	570	3006	3714	3894	1194	1121.6	907.1	3896	2435.3	2769.6	-2.82199	-1.49671	3.35496e-12
EGO55_09180	MFS permease	1276	1410	946	832	1514	1299	2012.7	2078.2	1505.4	1078.3	992.7	923.9	1.86997	0.903014	1.9722e-06
EGO55_09185	Transcriptional regulator, TetR family	876	1152	701	717	1631	1195	1381.7	1697.9	1115.6	929.3	1069.4	849.9	1.47265	0.558419	0.0465945
EGO55_09190	diguanylate cyclase/phosphodiesterase (GGDEF & EAL domains) with PAS/PAC sensor(s)	708	905	672	2836	4275	4857	1116.7	1333.9	1069.4	3675.7	2803.1	3454.5	-2.82043	-1.49592	5.14827e-17
EGO55_09195	glycosyl transferase	200	370	286	280	816	614	315.5	545.3	455.1	362.9	535	436.7	-1.01592	-0.0227879	0.935484
EGO55_09200	response regulator in two-component regulatory system with PhoQ	743	651	612	930	1788	1867	1172	959.5	973.9	1205.4	1172.4	1327.9	-1.1936	-0.255315	0.167065
EGO55_09205	sensor histidine kinase	493	477	526	962	1777	1952	777.6	703	837.1	1246.8	1165.2	1388.4	-1.64027	-0.713931	4.48702e-06
EGO55_09210	Transcriptional regulator, TetR family	340	304	349	458	1009	752	536.3	448.1	555.4	593.6	661.6	534.9	-1.16332	-0.218252	0.253246
EGO55_09215	Sulfatase precursor (EC 3.1.6.1)	678	593	554	1987	5145	3369	1069.4	874	881.6	2575.3	3373.6	2396.2	-2.95438	-1.56286	2.4836e-07
EGO55_09220	Outer membrane receptor proteins, mostly Fe transport	516	497	737	368	1027	698	813.9	732.5	1172.8	477	673.4	496.5	1.64909	0.721669	0.00833067
EGO55_09225	hypothetical protein	82	87	88	116	365	191	129.3	128.2	140	150.3	239.3	135.8	-1.32865	-0.409962	0.112306
EGO55_09230	FIG00950150: hypothetical protein	292	454	388	156	814	311	460.6	669.1	617.5	202.2	533.7	221.2	1.81947	0.863516	0.0123434
EGO55_09235	Glycosyltransferase (EC 2.4.1.-)	3297	3003	2080	6288	5998	6464	5200.4	4426	3310.1	8149.8	3932.9	4597.5	-1.28899	-0.366236	0.233226
EGO55_09240	hypothetical protein	1309	1429	1092	4026	1624	5549	2064.7	2106.2	1737.8	5218	1064.9	3946.7	-1.73073	-0.791381	0.0587772
EGO55_09245	hypothetical protein	742	831	734	1483	688	2220	1170.4	1224.8	1168.1	1922.1	451.1	1579	-1.10827	-0.148306	0.723871
EGO55_09250	hypothetical protein	762	773	892	1269	843	1629	1201.9	1139.3	1419.5	1644.7	552.8	1158.6	1.12202	0.166096	0.629597
EGO55_09255	3-ketoacyl-CoA thiolase (EC 2.3.1.16) @ Acetyl-CoA acetyltransferase (EC 2.3.1.9)	4242	5393	5302	1853	3447	2418	6691	7948.6	8437.5	2401.6	2260.2	1719.8	3.61785	1.85513	7.86013e-23
EGO55_09260	Histidinol-phosphatase [alternative form] (EC 3.1.3.15)	1123	1010	1174	1774	1409	3252	1771.3	1488.6	1868.3	2299.2	923.9	2313	-1.07903	-0.109733	0.739509
EGO55_09265	Sulfate adenylyltransferase subunit 1 (EC 2.7.7.4) / Adenylylsulfate kinase (EC 2.7.1.25)	3823	3764	3404	5142	4458	8382	6030.1	5547.6	5417.1	6664.5	2923.1	5961.7	1.09325	0.128619	0.658331
EGO55_09270	Sulfate adenylyltransferase subunit 2 (EC 2.7.7.4)	2158	2383	3131	2922	3741	4587	3403.9	3512.2	4982.6	3787.2	2453	3262.5	1.25259	0.324912	0.169536
EGO55_09275	regulatory protein, LuxR	474	433	368	453	983	914	747.7	638.2	585.6	587.1	644.6	650.1	1.04655	0.0656352	0.729701
EGO55_09280	Hydroxyacylglutathione hydrolase (EC 3.1.2.6)	1418	1643	1039	1102	2030	1885	2236.6	2421.6	1653.4	1428.3	1331.1	1340.7	1.53996	0.622891	0.00231933
EGO55_09285	hypothetical protein	2173	2294	2896	1166	1690	2276	3427.5	3381.1	4608.6	1511.2	1108.1	1618.8	2.69503	1.4303	6.34327e-13
EGO55_09290	CTP:Inositol-1-phosphate cytidylyltransferase (2.7.7.-)	1533	1453	1483	855	976	1292	2418	2141.5	2360	1108.2	640	918.9	2.59778	1.37728	1.48288e-07
EGO55_09295	Glycosyltransferase (EC 2.4.1.-)	2745	2813	2225	2841	3935	4825	4329.8	4146	3540.8	3682.2	2580.2	3431.8	1.24	0.310339	0.152856
EGO55_09300	FIG00481750: hypothetical protein	476	587	417	454	1131	852	750.8	865.2	663.6	588.4	741.6	606	1.17584	0.23369	0.162877
EGO55_09305	CDP-alcohol phosphatidyltransferase	1543	1700	1843	521	1178	1085	2433.8	2505.6	2932.9	675.3	772.4	771.7	3.53998	1.82374	3.6273e-44
EGO55_09310	DAG-kinase catalytic domain	2327	2564	2826	1724	1915	3060	3670.4	3779	4497.2	2234.4	1255.7	2176.4	2.10955	1.07694	3.6134e-06
EGO55_09315	FIG00637691: hypothetical protein	458	522	746	337	584	582	722.4	769.4	1187.2	436.8	382.9	413.9	2.17317	1.1198	5.65291e-07
EGO55_09320	hypothetical protein	500	579	825	580	1771	1139	788.7	853.4	1312.9	751.7	1161.2	810.1	1.08427	0.116728	0.72514
EGO55_09325	hypothetical protein	16274	17700	9352	9774	32482	13488	25669.4	26087.5	14882.6	12667.9	21298.4	9593.3	1.52982	0.613365	0.193817
EGO55_09330	Ribulose-phosphate 3-epimerase (EC 5.1.3.1)	2124	1989	2332	364	966	814	3350.2	2931.5	3711.1	471.8	633.4	579	5.92076	2.56578	5.3736e-38
EGO55_09335	Heparinase II/III-like	3892	3825	3164	4508	9058	6568	6138.9	5637.5	5035.1	5842.7	5939.3	4671.5	1.02189	0.0312368	0.862173
EGO55_09340	IMP cyclohydrolase (EC 3.5.4.10) / Phosphoribosylaminoimidazolecarboxamide formyltransferase (EC 2.1.2.3)	12153	13515	12008	4202	7123	6775	19169.2	19919.3	19109.3	5446.1	4670.5	4818.7	3.89762	1.96259	1.55048e-38
EGO55_09345	hypothetical protein	34	42	27	856	4448	1451	53.6	61.9	43	1109.4	2916.5	1032	-31.8985	-4.99542	7.41582e-26
EGO55_09350	Zinc uptake regulation protein ZUR	6054	6523	4836	2723	4455	4339	9549.1	9614	7695.9	3529.2	2921.1	3086.1	2.81702	1.49417	3.5101e-10
EGO55_09355	1-deoxy-D-xylulose 5-phosphate synthase (EC 2.2.1.7)	6387	6546	6656	5440	5508	8877	10074.4	9647.9	10592.2	7050.7	3611.6	6313.7	1.78624	0.836922	0.000205665
EGO55_09360	putative NnrU protein	464	466	331	321	658	659	731.9	686.8	526.7	416	431.4	468.7	1.47685	0.562525	0.00169451
EGO55_09365	Di-/tripeptide transporter	3271	4038	1941	2419	4994	4406	5159.4	5951.5	3088.9	3135.2	3274.6	3133.8	1.48794	0.573318	0.017743
EGO55_09370	Integration host factor beta subunit	6688	8031	5805	3908	12716	7805	10549.1	11836.6	9238	5065.1	8337.9	5551.3	1.66811	0.738216	0.00138866
EGO55_09375	Probable transmembrane protein	1012	1390	1328	464	1195	824	1596.3	2048.7	2113.4	601.4	783.6	586.1	2.91809	1.54502	6.31306e-16
EGO55_09380	GENE II AND X PROTEINS	317	431	422	169	490	388	500	635.2	671.6	219	321.3	276	2.20043	1.13779	1.94173e-09
EGO55_09385	tRNA-Leu	19	25	36	30	107	50	30	36.8	57.3	38.9	70.2	35.6	-1.17577	-0.233605	0.616384
EGO55_09390	D-Lactate dehydrogenase, cytochrome c-dependent (EC 1.1.2.4)	1232	1339	1053	933	1922	1901	1943.3	1973.5	1675.7	1209.2	1260.3	1352.1	1.46254	0.548479	1.36441e-05
EGO55_09395	hypothetical protein	1392	1650	1442	563	2527	1697	2195.6	2431.9	2294.8	729.7	1656.9	1207	1.92379	0.943953	0.000925537
EGO55_09400	Methionine ABC transporter ATP-binding protein	587	780	701	449	577	759	925.9	1149.6	1115.6	581.9	378.3	539.8	2.1321	1.09228	7.34466e-07
EGO55_09405	ABC transporter, ATP-binding protein	656	807	710	558	693	941	1034.7	1189.4	1129.9	723.2	454.4	669.3	1.81987	0.863839	6.06932e-05
EGO55_09410	Epoxyqueuosine (oQ) reductase QueG	1870	1693	1711	726	1700	1321	2949.6	2495.3	2722.9	941	1114.7	939.6	2.72407	1.44576	6.33192e-25
EGO55_09415	Ferredoxin reductase	8400	8744	6958	2138	3474	3389	13249.5	12887.5	11072.8	2771	2277.9	2410.4	4.99053	2.31919	2.94446e-38
EGO55_09420	luciferase-like	2052	2518	1384	831	1349	1528	3236.7	3711.2	2202.5	1077	884.5	1086.8	3.00293	1.58637	1.51293e-10
EGO55_09425	FOG: TPR repeat	3402	3492	2124	700	2013	1219	5366.1	5146.7	3380.1	907.3	1319.9	867	4.48818	2.16613	3.32702e-12
EGO55_09430	2-hydroxymuconic semialdehyde hydrolase (EC 3.1.1.-)	1068	982	913	445	877	874	1684.6	1447.3	1452.9	576.8	575	621.6	2.58436	1.36981	2.59022e-14
EGO55_09435	Threonyl-tRNA synthetase (EC 6.1.1.3)	7454	7790	7358	4364	4738	7007	11757.4	11481.4	11709.4	5656.1	3106.7	4983.7	2.54321	1.34665	9.76779e-10
EGO55_09440	Agmatine deiminase (EC 3.5.3.12)	1105	1192	1308	986	1159	1641	1742.9	1756.9	2081.5	1277.9	760	1167.2	1.74371	0.802158	0.000169973
EGO55_09445	peptidase M28	1594	1628	1346	1506	3216	3045	2514.3	2399.5	2142	1951.9	2108.7	2165.7	1.13272	0.17979	0.206221
EGO55_09450	Glutamate-ammonia-ligase adenylyltransferase (EC 2.7.7.42)	2920	2925	2992	1218	2086	2226	4605.8	4311.1	4761.4	1578.6	1367.8	1583.2	3.02094	1.595	1.35526e-25
EGO55_09455	Thiol peroxidase, Bcp-type (EC 1.11.1.15)	564	561	480	494	483	949	889.6	826.8	763.9	640.3	316.7	675	1.52219	0.606145	0.0321595
EGO55_09460	COG2833: uncharacterized protein	532	650	774	1330	2779	1692	839.1	958	1231.7	1723.8	1822.2	1203.4	-1.56784	-0.648781	0.0220394
EGO55_09465	Peptidase, M23/M37 family	16636	23555	23045	4042	17454	13050	26240.4	34717	36673.4	5238.8	11444.6	9281.8	3.75927	1.91045	8.38278e-14
EGO55_09470	UTP--glucose-1-phosphate uridylyltransferase (EC 2.7.7.9)	1875	2019	1436	1054	1964	1812	2957.5	2975.7	2285.2	1366.1	1287.8	1288.8	2.08513	1.06013	3.87647e-08
EGO55_09475	UDP-N-acetylglucosamine 1-carboxyvinyltransferase (EC 2.5.1.7)	5354	5021	4477	4044	4488	6623	8445	7400.3	7124.6	5241.4	2942.8	4710.6	1.7819	0.833415	0.000362753
EGO55_09480	hypothetical protein	1913	2101	1289	5512	6022	5514	3017.4	3096.6	2051.3	7144	3948.6	3921.8	-1.8383	-0.878371	0.00798006
EGO55_09485	FIG00636080: hypothetical protein	293	328	339	1977	2238	2483	462.2	483.4	539.5	2562.4	1467.5	1766	-3.89832	-1.96285	1.08609e-20
EGO55_09490	Acetoacetyl-CoA reductase (EC 1.1.1.36)	4593	4652	2589	10840	21518	17970	7244.7	6856.4	4120.1	14049.5	14109.3	12781.1	-2.24675	-1.16784	3.67487e-07
EGO55_09495	FIG00636055: hypothetical protein	7175	9736	8853	29175	71844	45112	11317.3	14349.6	14088.5	37813.2	47108	32085.8	-2.94318	-1.55737	6.92335e-12
EGO55_09500	FIG00720420: hypothetical protein	6601	7890	5411	3757	7874	6975	10411.9	11628.8	8611	4869.4	5163	4960.9	2.04432	1.03162	4.34557e-07
EGO55_09505	Leucyl-tRNA synthetase (EC 6.1.1.4)	11756	14504	12876	3353	3634	6394	18543	21377	20490.6	4345.8	2382.8	4547.7	5.35866	2.42187	8.05711e-24
EGO55_09510	FIG00635965: hypothetical protein	941	972	1131	875	1904	1709	1484.3	1432.6	1799.9	1134.1	1248.4	1215.5	1.31018	0.389769	0.0331115
EGO55_09515	DNA polymerase III delta subunit	975	840	1060	662	1004	1241	1537.9	1238	1686.9	858	658.3	882.7	1.86126	0.896283	6.66059e-05
EGO55_09520	hypothetical protein	39	32	57	61	197	124	61.5	47.2	90.7	79.1	129.2	88.2	-1.50111	-0.586029	0.072715
EGO55_09525	hypothetical protein	134	150	225	108	293	219	211.4	221.1	358.1	140	192.1	155.8	1.61375	0.690415	0.0148508
EGO55_09530	COGs COG1934	1378	1364	1016	1063	1163	2073	2173.6	2010.4	1616.8	1377.7	762.6	1474.4	1.60576	0.683257	0.0121204
EGO55_09535	hypothetical protein	1806	1777	1730	1634	1791	2730	2848.6	2619.1	2753.1	2117.8	1174.4	1941.7	1.57184	0.652457	0.00612664
EGO55_09540	Ribonuclease D related protein	2697	2419	2742	2318	2727	3784	4254	3565.3	4363.6	3004.3	1788.1	2691.4	1.62848	0.703524	0.0103566
EGO55_09545	Uracil-DNA glycosylase, family 1	544	563	465	263	429	382	858.1	829.8	740	340.9	281.3	271.7	2.72785	1.44776	8.04437e-16
EGO55_09550	hypothetical protein	173	165	111	123	374	246	272.9	243.2	176.6	159.4	245.2	175	1.18913	0.24991	0.316862
EGO55_09555	Glutamate synthase [NADPH] small chain (EC 1.4.1.13)	5507	5851	6322	5682	4031	11204	8686.3	8623.6	10060.7	7364.3	2643.1	7968.8	1.52279	0.606714	0.0732009
EGO55_09560	Glutamate synthase [NADPH] large chain (EC 1.4.1.13)	23956	28548	24358	29112	29319	45862	37786.4	42076	38762.9	37731.5	19224.4	32619.2	1.32438	0.405322	0.0866212
EGO55_09565	very large tegument protein	1443	1948	1332	3338	3347	5413	2276.1	2871.1	2119.7	4326.3	2194.6	3850	-1.42655	-0.512535	0.0571085
EGO55_09570	Glycosyl transferase, group 1	747	880	699	1312	1512	1895	1178.3	1297	1112.4	1700.5	991.4	1347.8	-1.12439	-0.169142	0.462115
EGO55_09575	hypothetical protein	43	48	61	172	155	247	67.8	70.7	97.1	222.9	101.6	175.7	-2.11322	-1.07944	0.00414762
EGO55_09580	FIG00636485: hypothetical protein	790	913	890	1250	1182	1969	1246.1	1345.6	1416.3	1620.1	775	1400.4	1.05735	0.0804535	0.759402
EGO55_09585	acyltransferase 3	338	364	456	415	474	705	533.1	536.5	725.7	537.9	310.8	501.4	1.33325	0.414952	0.0747216
EGO55_09590	Intracellular PHB depolymerase (EC 3.1.1.-)	8689	11190	6408	3303	7329	5476	13705.4	16492.6	10197.6	4281	4805.6	3894.8	3.11178	1.63774	3.27383e-14
EGO55_09595	ABC-type multidrug transport system ATPase component	3621	3193	4130	1590	2161	3013	5711.5	4706.1	6572.4	2060.8	1417	2143	3.0239	1.59641	3.14738e-14
EGO55_09600	Peptidase M13 family protein	14657	18490	9990	9891	11325	14954	23118.9	27251.8	15897.9	12819.5	7425.8	10636	2.14613	1.10174	0.000118662
EGO55_09605	Undecaprenyl-diphosphatase (EC 3.6.1.27)	1745	2293	1788	1347	1574	2971	2752.4	3379.6	2845.4	1745.8	1032.1	2113.1	1.83613	0.876666	0.000451659
EGO55_09610	transglycosylase associated protein	3028	3074	2369	6899	16011	7412	4776.1	4530.7	3770	8941.7	10498.4	5271.8	-1.8897	-0.918157	0.00709539
EGO55_09615	hypothetical protein	328	294	314	1178	3761	1532	517.4	433.3	499.7	1526.8	2466.1	1089.6	-3.50598	-1.80982	2.49425e-11
EGO55_09620	hypothetical protein	10382	10587	8395	4730	9278	8164	16375.8	15603.8	13359.6	6130.5	6083.6	5806.6	2.51607	1.33117	2.17172e-17
EGO55_09625	Transcriptional regulator, ArsR family / Methyltransferase fusion	692	1356	2560	730	2860	1357	1091.5	1998.6	4073.9	946.1	1875.3	965.2	1.89121	0.919311	0.0412976
EGO55_09630	5,10-methylenetetrahydrofolate reductase (EC 1.5.1.20)	1327	2149	3984	763	1724	1485	2093.1	3167.3	6340.1	988.9	1130.4	1056.2	3.6524	1.86885	1.18145e-07
EGO55_09635	5-methyltetrahydrofolate--homocysteine methyltransferase (EC 2.1.1.13)	1137	2883	4069	698	1481	1405	1793.4	4249.2	6475.3	904.7	971.1	999.3	4.35352	2.12218	3.75423e-07
EGO55_09640	GCN5-related N-acetyltransferase	213	580	789	268	392	427	336	854.8	1255.6	347.4	257	303.7	2.69622	1.43094	0.00113052
EGO55_09645	5-methyltetrahydrofolate--homocysteine methyltransferase (EC 2.1.1.13)	3034	7727	9869	1504	6331	2835	4785.6	11388.6	15705.3	1949.3	4151.2	2016.4	3.92673	1.97333	2.21617e-06
EGO55_09650	FIG00635939: hypothetical protein	600	633	787	326	1199	717	946.4	933	1252.4	422.5	786.2	510	1.81718	0.861703	0.000333803
EGO55_09655	Acetyltransferase, GNAT family	139	139	169	224	781	461	219.2	204.9	268.9	290.3	512.1	327.9	-1.6369	-0.710965	0.00621669
EGO55_09660	3,4-dihydroxy-2-butanone 4-phosphate synthase (EC 4.1.99.12) / GTP cyclohydrolase II (EC 3.5.4.25)	957	936	962	681	1128	1234	1509.5	1379.5	1530.9	882.6	739.6	877.7	1.76936	0.823226	1.37672e-06
EGO55_09665	Exodeoxyribonuclease III (EC 3.1.11.2)	1869	1620	1637	1213	2276	2111	2948	2387.7	2605.1	1572.1	1492.4	1501.4	1.73954	0.798704	1.53149e-08
EGO55_09670	Outer membrane lipoprotein-sorting protein	14179	15198	10403	13563	25216	18090	22364.9	22399.8	16555.1	17578.8	16534.1	12866.5	1.30529	0.384374	0.194061
EGO55_09675	LSU ribosomal protein L33p @ LSU ribosomal protein L33p, zinc-independent	6408	7480	8678	6699	8149	7060	10107.5	11024.5	13810	8682.5	5343.3	5021.4	1.83485	0.875664	0.00405254
EGO55_09680	Hypothetical protein YaeJ with similarity to translation release factor	162	153	202	148	223	367	255.5	225.5	321.5	191.8	146.2	261	1.33844	0.420548	0.103009
EGO55_09685	Pseudouridylate synthase	834	727	889	505	596	1046	1315.5	1071.5	1414.7	654.5	390.8	744	2.12651	1.08849	2.97836e-05
EGO55_09690	Aspartate aminotransferase (EC 2.6.1.1)	1394	1547	1308	1002	1138	2011	2198.8	2280.1	2081.5	1298.7	746.2	1430.3	1.88888	0.917533	0.000545628
EGO55_09695	Para-aminobenzoate synthase, aminase component (EC 2.6.1.85) / Aminodeoxychorismate lyase (EC 4.1.3.38)	2630	3015	3212	1503	3912	3086	4148.4	4443.7	5111.5	1948	2565.1	2194.9	2.04112	1.02936	3.20341e-12
EGO55_09700	ATPase component BioM of energizing module of biotin ECF transporter	8344	8847	4455	4502	8156	7321	13161.2	13039.3	7089.6	5835	5347.9	5207	2.03129	1.02239	7.80413e-05
EGO55_09705	Integral membrane sensor signal transduction histidine kinase (EC 2.7.13.3), glucose catabolism cluster	545	607	650	1012	818	1971	859.6	894.6	1034.4	1311.6	536.4	1401.9	-1.16449	-0.219697	0.48775
EGO55_09710	DNA-binding response regulator GltR, controls specific porins for the entry of glucose	394	331	283	814	540	1221	621.5	487.9	450.4	1055	354.1	868.4	-1.45792	-0.543912	0.103346
EGO55_09715	hypothetical protein	843	952	743	1213	1219	1850	1329.7	1403.1	1182.4	1572.1	799.3	1315.8	1.06296	0.0880894	0.766661
EGO55_09720	FIG00637202: hypothetical protein	280	308	162	1060	644	1737	441.7	454	257.8	1373.8	422.3	1235.4	-2.62537	-1.39252	0.000159549
EGO55_09725	Xaa-Pro aminopeptidase (EC 3.4.11.9)	4022	4038	2242	8657	6385	10698	6344	5951.5	3567.9	11220.2	4186.6	7608.9	-1.45061	-0.536661	0.127002
EGO55_09730	Protease II (EC 3.4.21.83)	6260	6455	5120	3076	4731	5793	9874.1	9513.8	8147.9	3986.7	3102.1	4120.3	2.45702	1.29691	4.10146e-12
EGO55_09735	hypothetical protein	292	358	416	144	162	280	460.6	527.6	662	186.6	106.2	199.1	3.36753	1.75169	5.51533e-11
EGO55_09740	Alanine dehydrogenase (EC 1.4.1.1)	850	889	722	693	1606	920	1340.7	1310.3	1149	898.2	1053.1	654.3	1.45862	0.544606	0.00834289
EGO55_09745	TonB-dependent receptor	6670	12836	18124	1388	6053	1227	10520.8	18918.6	28842.2	1799	3968.9	872.7	8.77543	3.13347	2.13018e-09
EGO55_09750	Uncharacterized iron-regulated membrane protein; Iron-uptake factor PiuB	2106	3273	4792	1527	3580	2422	3321.8	4824	7625.9	1979.1	2347.4	1722.6	2.6071	1.38245	2.14843e-05
EGO55_09755	hypothetical protein	2414	2778	3091	3015	9046	6221	3807.7	4094.4	4919	3907.7	5931.4	4424.7	-1.11286	-0.154276	0.491137
EGO55_09760	Cell division protein FtsK	8719	9281	5817	6906	11865	12484	13752.7	13679	9257.1	8950.7	7779.9	8879.2	1.43269	0.518728	0.0136935
EGO55_09765	Thiamin-phosphate pyrophosphorylase (EC 2.5.1.3)	219	205	174	160	345	294	345.4	302.1	276.9	207.4	226.2	209.1	1.43703	0.523088	0.0253991
EGO55_09770	Hypothetical protein YggS, proline synthase co-transcribed bacterial homolog PROSC	720	685	852	296	336	375	1135.7	1009.6	1355.9	383.6	220.3	266.7	4.04168	2.01495	1.51876e-15
EGO55_09775	Outer membrane receptor proteins, mostly Fe transport	267	389	578	1171	4344	2164	421.1	573.3	919.8	1517.7	2848.4	1539.1	-3.08603	-1.62575	9.11286e-06
EGO55_09780	[Protein-PII] uridylyltransferase (EC 2.7.7.59)	3842	3846	3254	3514	5178	7052	6060.1	5668.5	5178.4	4554.4	3395.2	5015.7	1.30423	0.383195	0.0331966
EGO55_09785	Prolipoprotein diacylglyceryl transferase (EC 2.4.99.-)	4234	3963	3092	1262	2230	2345	6678.4	5840.9	4920.5	1635.7	1462.2	1667.9	3.66019	1.87192	4.88044e-25
EGO55_09790	COG1565: Uncharacterized conserved protein	821	744	784	359	440	710	1295	1096.6	1247.6	465.3	288.5	505	2.89532	1.53372	4.79102e-10
EGO55_09795	DNA gyrase subunit B (EC 5.99.1.3)	8612	8919	7731	10019	8258	16639	13583.9	13145.4	12303	12985.4	5414.8	11834.4	1.29114	0.368649	0.200773
EGO55_09800	Transcriptional regulator	1506	1646	1033	1385	2957	2406	2375.5	2426	1643.9	1795.1	1938.9	1711.3	1.18369	0.243295	0.267751
EGO55_09805	hypothetical protein	2947	2989	2628	5596	17147	8879	4648.4	4405.4	4182.1	7252.9	11243.3	6315.2	-1.87474	-0.906687	9.94521e-05
EGO55_09810	hypothetical protein	4276	4346	2727	2895	4214	4862	6744.6	6405.4	4339.7	3752.2	2763.1	3458.1	1.75411	0.810743	0.000445025
EGO55_09815	hypothetical protein	5736	6717	5768	2124	2220	2856	9047.5	9900	9179.1	2752.9	1455.7	2031.3	4.50999	2.17312	6.20399e-13
EGO55_09820	hypothetical protein	4001	3644	1905	7871	3907	9908	6310.9	5370.8	3031.6	10201.5	2561.8	7047	-1.34627	-0.42897	0.412198
EGO55_09825	Nuclease	630	609	668	342	595	606	993.7	897.6	1063	443.3	390.1	431	2.33901	1.2259	6.96155e-12
EGO55_09830	putative membrane protein	153	115	99	40	124	102	241.3	169.5	157.5	51.8	81.3	72.5	2.732	1.44996	1.62875e-06
EGO55_09835	hypothetical protein	597	583	527	156	819	378	941.7	859.3	838.7	202.2	537	268.9	2.60747	1.38265	5.51366e-06
EGO55_09840	Ribonucleotide reductase of class Ia (aerobic), beta subunit (EC 1.17.4.1)	5635	5915	4665	5173	10923	9309	8888.2	8717.9	7423.8	6704.6	7162.2	6621	1.22168	0.288864	0.137453
EGO55_09845	Lipase	3320	3257	3593	3548	8045	6676	5236.7	4800.4	5717.8	4598.5	5275.1	4748.3	1.07728	0.10739	0.518186
EGO55_09850	Ribonucleotide reductase of class Ia (aerobic), alpha subunit (EC 1.17.4.1)	10324	12084	11178	5725	11558	10538	16284.3	17810.2	17788.5	7420.1	7578.6	7495.1	2.30652	1.20571	3.05322e-15
EGO55_09855	Predicted membrane protein	172	245	234	51	364	133	271.3	361.1	372.4	66.1	238.7	94.6	2.49513	1.31911	0.000644989
EGO55_09860	hypothetical protein	97	80	122	74	272	192	153	117.9	194.1	95.9	178.3	136.6	1.11978	0.163221	0.571368
EGO55_09865	L-aspartate oxidase (EC 1.4.3.16)	1912	1806	1653	776	1576	1782	3015.8	2661.8	2630.6	1005.8	1033.4	1267.4	2.51117	1.32836	6.12635e-12
EGO55_09870	Methionine ABC transporter ATP-binding protein	1926	1876	2033	902	1350	1799	3037.9	2765	3235.3	1169.1	885.2	1279.5	2.71241	1.43957	6.93747e-15
EGO55_09875	FIG00636791: hypothetical protein	1347	1422	1418	1108	2649	1888	2124.7	2095.8	2256.6	1436.1	1736.9	1342.8	1.43388	0.51992	0.0131468
EGO55_09880	TldD protein, part of TldE/TldD proteolytic complex	4289	4044	3023	8086	4570	12194	6765.1	5960.3	4810.7	10480.1	2996.5	8672.9	-1.26289	-0.336728	0.372627
EGO55_09885	hypothetical protein	10690	13527	7075	34145	58292	45096	16861.6	19937	11259	44254.7	38222	32074.4	-2.38359	-1.25313	0.00155532
EGO55_09890	FIG027190: Putative transmembrane protein	1160	1265	1060	4303	5795	5902	1829.7	1864.4	1686.9	5577	3799.8	4197.8	-2.52186	-1.33449	6.35792e-09
EGO55_09895	DNA-3-methyladenine glycosylase (EC 3.2.2.20)	560	484	564	1581	1532	2433	883.3	713.4	897.5	2049.1	1004.5	1730.5	-1.91709	-0.938916	0.00258471
EGO55_09900	Hydrolases of the alpha/beta superfamily	364	440	453	1080	1862	1708	574.1	648.5	720.9	1399.8	1220.9	1214.8	-1.97276	-0.980219	0.000104889
EGO55_09905	IS, phage, Tn; Transposon-related functions	49	65	110	108	672	241	77.3	95.8	175.1	140	440.6	171.4	-2.16777	-1.11621	0.0149105
EGO55_09910	hypothetical protein	226	159	230	372	1200	556	356.5	234.3	366	482.1	786.8	395.5	-1.74203	-0.800773	0.0104874
EGO55_09915	Mll5901 protein	363	347	296	982	1302	1544	572.6	511.4	471	1272.8	853.7	1098.2	-2.07108	-1.05038	9.79297e-07
EGO55_09920	Bll1572 protein	62	85	101	65	356	143	97.8	125.3	160.7	84.2	233.4	101.7	-1.09988	-0.13735	0.749215
EGO55_09925	Prevent host death protein, Phd antitoxin	138	153	100	352	805	564	217.7	225.5	159.1	456.2	527.8	401.1	-2.29902	-1.20102	1.85232e-07
EGO55_09930	HYPOTHETICAL/UNKNOWN PROTEIN	264	305	269	376	605	579	416.4	449.5	428.1	487.3	396.7	411.8	1.00103	0.00149194	0.995615
EGO55_09935	FIG00989271: hypothetical protein	246	212	233	636	725	1035	388	312.5	370.8	824.3	475.4	736.1	-1.89683	-0.923592	3.15989e-05
EGO55_09940	FIG00853730: hypothetical protein	1359	1440	1404	2540	4623	4925	2143.6	2122.4	2234.3	3292	3031.3	3502.9	-1.51165	-0.596119	0.00100784
EGO55_09945	FIG00440410: hypothetical protein	583	799	689	1284	2233	2417	919.6	1177.6	1096.5	1664.2	1464.2	1719.1	-1.51697	-0.601194	4.28245e-05
EGO55_09950	hypothetical protein	419	669	508	991	1579	1898	660.9	986	808.4	1284.4	1035.3	1349.9	-1.49376	-0.578951	0.0124039
EGO55_09955	Mll5901 protein	7392	7942	5422	16856	20664	21846	11659.6	11705.5	8628.5	21846.8	13549.3	15537.9	-1.59195	-0.670791	0.0863754
EGO55_09970	Integrase	3753	4620	2827	13669	16573	23227	5919.7	6809.3	4498.8	17716.1	10866.9	16520.1	-2.61777	-1.38834	3.5828e-09
EGO55_09975	GMP synthase [glutamine-hydrolyzing] (EC 6.3.5.2)	9599	9788	11097	3479	4688	5604	15140.7	14426.2	17659.6	4509.1	3073.9	3985.8	4.08379	2.02991	3.02618e-27
EGO55_09980	Acetylglutamate kinase (EC 2.7.2.8)	4813	4721	4718	1227	2553	2031	7591.7	6958.1	7508.1	1590.3	1674	1444.5	4.68446	2.22788	2.05741e-27
EGO55_09985	hypothetical protein	634	660	548	3636	5391	4114	1000	972.8	872.1	4712.6	3534.9	2926.1	-3.92664	-1.97329	9.05175e-11
EGO55_09990	Integral membrane protein YggT, involved in response to extracytoplasmic stress (osmotic shock)	593	510	474	732	1132	1167	935.4	751.7	754.3	948.7	742.3	830	-1.0317	-0.0450185	0.854346
EGO55_09995	Methylenetetrahydrofolate dehydrogenase (NADP+) (EC 1.5.1.5) / Methenyltetrahydrofolate cyclohydrolase (EC 3.5.4.9)	3610	3807	3193	1462	1735	2493	5694.1	5611	5081.3	1894.9	1137.6	1773.1	3.41246	1.77081	1.28082e-15
EGO55_10000	Membrane protein, MarC family	479	469	521	506	492	947	755.5	691.2	829.1	655.8	322.6	673.6	1.37937	0.464014	0.144224
EGO55_10005	Uncharacterized protein, similar to the N-terminal domain of Lon protease	1816	1910	1199	3154	1897	4661	2864.4	2815.1	1908.1	4087.8	1243.9	3315.1	-1.13916	-0.187976	0.632672
EGO55_10010	FIG000875: Thioredoxin domain-containing protein EC-YbbN	4903	4950	2863	5482	4902	7668	7733.6	7295.6	4556.1	7105.1	3214.2	5453.8	1.24197	0.312632	0.347603
EGO55_10015	tRNA-Gly	425	631	1651	96	520	176	670.4	930	2627.4	124.4	341	125.2	7.14289	2.83651	1.7253e-07
EGO55_10020	hypothetical protein	4916	5088	5873	8663	25345	10793	7754.1	7499	9346.2	11228	16618.7	7676.5	-1.4441	-0.530172	0.143303
EGO55_10025	S-(hydroxymethyl)glutathione dehydrogenase (EC 1.1.1.284)	5318	5174	3477	3463	5533	5822	8388.2	7625.8	5533.2	4488.3	3628	4140.9	1.7583	0.814181	4.96747e-05
EGO55_10030	Lactoylglutathione lyase and related lyases	926	962	687	766	1346	1472	1460.6	1417.9	1093.3	992.8	882.6	1047	1.35963	0.44321	0.0143647
EGO55_10035	S-formylglutathione hydrolase (EC 3.1.2.12)	1119	1091	976	1450	1790	2894	1765	1608	1553.2	1879.3	1173.7	2058.3	-1.0372	-0.0526992	0.84604
EGO55_10040	NAD-dependent formate dehydrogenase gamma subunit	114	102	90	174	171	392	179.8	150.3	143.2	225.5	112.1	278.8	-1.29996	-0.378468	0.279192
EGO55_10045	NAD-dependent formate dehydrogenase beta subunit	645	666	740	1317	1017	2796	1017.4	981.6	1177.6	1706.9	666.8	1988.6	-1.37281	-0.457136	0.194825
EGO55_10050	NAD-dependent formate dehydrogenase alpha subunit	2421	2630	2672	4983	4779	9000	3818.7	3876.3	4252.2	6458.4	3133.6	6401.2	-1.33841	-0.420518	0.125313
EGO55_10060	Formate dehydrogenase chain D (EC 1.2.1.2)	296	259	322	829	1043	1278	466.9	381.7	512.4	1074.5	683.9	909	-1.95891	-0.970054	0.00853812
EGO55_10065	hypothetical protein	20012	19324	18774	8082	24849	6644	31565.4	28481	29876.6	10474.9	16293.4	4725.5	2.85523	1.5136	0.000352776
EGO55_10070	Enoyl-CoA hydratase (EC 4.2.1.17) / Delta(3)-cis-delta(2)-trans-enoyl-CoA isomerase (EC 5.3.3.8) / 3-hydroxyacyl-CoA dehydrogenase (EC 1.1.1.35) / 3-hydroxybutyryl-CoA epimerase (EC 5.1.2.3)	9651	11362	8442	7419	7726	9238	15222.8	16746.1	13434.4	9615.6	5065.9	6570.5	2.13691	1.09552	4.51183e-05
EGO55_10080	Deoxycytidine triphosphate deaminase (EC 3.5.4.13)	1460	837	902	400	763	868	2302.9	1233.6	1435.4	518.4	500.3	617.4	3.03879	1.6035	0.0643199
EGO55_10085	dTDP-glucose 4,6-dehydratase (EC 4.2.1.46)	1039	929	1037	572	1071	931	1638.8	1369.2	1650.3	741.4	702.3	662.2	2.21271	1.14581	3.69633e-05
EGO55_10090	Signal transduction histidine kinase CheA (EC 2.7.3.-)	1907	2447	2413	2720	2750	4284	3008	3606.6	3840	3525.3	1803.2	3047	1.2487	0.320428	0.286803
EGO55_10095	Positive regulator of CheA protein activity (CheW)	153	157	179	345	335	581	241.3	231.4	284.9	447.1	219.7	413.2	-1.42212	-0.508042	0.0931588
EGO55_10100	Chemotaxis regulator - transmits chemoreceptor signals to flagelllar motor components CheY	620	711	752	1014	956	1906	977.9	1047.9	1196.7	1314.2	626.8	1355.6	-1.02246	-0.0320388	0.931974
EGO55_10105	Chemotaxis response regulator protein-glutamate methylesterase CheB (EC 3.1.1.61)	506	612	690	563	712	967	798.1	902	1098.1	729.7	466.9	687.8	1.48655	0.57197	0.0467941
EGO55_10110	Chemotaxis protein methyltransferase CheR (EC 2.1.1.80)	144	221	238	161	257	399	227.1	325.7	378.7	208.7	168.5	283.8	1.40885	0.494521	0.0955394
EGO55_10115	FIG00636873: hypothetical protein	2375	3057	2049	2842	2382	4897	3746.1	4505.6	3260.7	3683.5	1561.9	3483	1.31943	0.399914	0.225106
EGO55_10120	Large protein containing transglutaminase-like domain	5118	7701	7039	1554	2398	2993	8072.7	11350.3	11201.7	2014.1	1572.4	2128.8	5.35997	2.42222	6.04858e-34
EGO55_10125	Protein containing domains DUF404, DUF407, DUF403	2343	2492	2915	1389	2135	2788	3695.7	3672.9	4638.9	1800.3	1399.9	1983	2.31713	1.21234	2.35463e-09
EGO55_10130	Protein containing transglutaminase-like domain, putative cysteine protease	584	673	820	432	1866	781	921.2	991.9	1304.9	559.9	1223.5	555.5	1.37457	0.458981	0.241712
EGO55_10135	Serine acetyltransferase (EC 2.3.1.30)	344	438	805	271	883	586	542.6	645.6	1281.1	351.2	579	416.8	1.82972	0.871624	0.00541978
EGO55_10140	Outer membrane receptor proteins, mostly Fe transport	549	657	586	781	2724	1424	866	968.3	932.5	1012.2	1786.1	1012.8	-1.37866	-0.46327	0.0673876
EGO55_10145	Arylsulfatase (EC 3.1.6.1)	361	374	444	1474	2345	2376	569.4	551.2	706.6	1910.4	1537.6	1689.9	-2.81061	-1.49088	2.89602e-19
EGO55_10150	Epoxide hydrolase (EC 3.3.2.9)	70	89	98	429	781	718	110.4	131.2	156	556	512.1	510.7	-3.9701	-1.98917	1.82829e-13
EGO55_10155	nitroreductase family protein	1986	1897	1198	1598	2208	2571	3132.6	2795.9	1906.5	2071.1	1447.8	1828.6	1.46566	0.551549	0.0769781
EGO55_10160	Enoyl-CoA hydratase (EC 4.2.1.17)	229	306	295	348	1701	864	361.2	451	469.5	451	1115.3	614.5	-1.70512	-0.769875	0.00838595
EGO55_10165	3-hydroxyacyl-CoA dehydrogenase (EC 1.1.1.35) @ 17hydroxysteroid dehydrogenase type 10 (HSD10)-like	379	361	276	330	847	679	597.8	532.1	439.2	427.7	555.4	482.9	1.06794	0.0948311	0.642111
EGO55_10170	hypothetical protein	206	163	114	130	223	291	324.9	240.2	181.4	168.5	146.2	207	1.43068	0.516699	0.0768079
EGO55_10175	3-oxoacyl-[acyl-carrier protein] reductase (EC 1.1.1.100)	379	327	278	308	824	513	597.8	482	442.4	399.2	540.3	364.9	1.16506	0.220402	0.321873
EGO55_10180	Outer membrane receptor proteins, mostly Fe transport	372	502	685	981	4104	2095	586.8	739.9	1090.1	1271.5	2691	1490.1	-2.25773	-1.17487	0.000109594
EGO55_10185	Cytochrome c, class II	1544	1551	1029	996	3250	1680	2435.4	2286	1637.5	1290.9	2131	1194.9	1.37661	0.461124	0.0827451
EGO55_10190	Ni,Fe-hydrogenase I cytochrome b subunit	1122	1042	690	595	986	951	1769.8	1535.8	1098.1	771.2	646.5	676.4	2.10433	1.07336	6.20993e-05
EGO55_10195	hypothetical protein	339	342	251	191	366	329	534.7	504.1	399.4	247.6	240	234	1.9963	0.997332	1.37197e-09
EGO55_10200	putative cytochrome P450 hydroxylase	444	448	232	4790	5165	7914	700.3	660.3	369.2	6208.2	3386.7	5628.8	-8.7981	-3.13719	3.20525e-22
EGO55_10205	3-phenylpropionate dioxygenase alpha subunit (EC 1.14.1.-)	357	448	510	5465	6629	9445	563.1	660.3	811.6	7083.1	4346.6	6717.7	-8.91675	-3.15652	2.42208e-40
EGO55_10210	3-oxoacyl-[acyl-carrier protein] reductase (EC 1.1.1.100)	103	87	183	267	732	536	162.5	128.2	291.2	346.1	480	381.2	-2.08063	-1.05702	0.000161667
EGO55_10215	Rubredoxin	1	2	0	21	40	57	1.6	2.9	0	27.2	26.2	40.5	-20.4314	-4.35272	3.73853e-06
EGO55_10220	putative cytochrome P450 hydroxylase	128	106	87	315	786	587	201.9	156.2	138.5	408.3	515.4	417.5	-2.70472	-1.43548	1.30091e-09
EGO55_10225	Transcriptional regulator, TetR family	173	162	188	132	469	337	272.9	238.8	299.2	171.1	307.5	239.7	1.1207	0.1644	0.513922
EGO55_10230	hypothetical protein	287	264	336	462	1205	864	452.7	389.1	534.7	598.8	790.1	614.5	-1.45739	-0.543387	0.023059
EGO55_10235	Gll1416 protein	362	387	377	15260	19527	19389	571	570.4	600	19778.2	12803.8	13790.4	-26.6287	-4.73491	2.23758e-88
EGO55_10240	hypothetical protein	293	343	431	915	1687	1563	462.2	505.5	685.9	1185.9	1106.2	1111.7	-2.05825	-1.04142	1.634e-09
EGO55_10245	hypothetical protein	12	15	30	497	1083	1004	18.9	22.1	47.7	644.2	710.1	714.1	-23.4069	-4.54886	2.99561e-47
EGO55_10250	hypothetical protein	127	184	275	238	1267	448	200.3	271.2	437.6	308.5	830.8	318.6	-1.60629	-0.683735	0.10993
EGO55_10255	hypothetical protein	96	103	150	131	403	238	151.4	151.8	238.7	169.8	264.2	169.3	-1.11762	-0.160428	0.609093
EGO55_10260	hypothetical protein	136	170	220	131	455	329	214.5	250.6	350.1	169.8	298.3	234	1.15567	0.208728	0.503941
EGO55_10265	hypothetical protein	688	746	688	233	591	491	1085.2	1099.5	1094.9	302	387.5	349.2	3.14208	1.65172	3.92304e-29
EGO55_10270	hypothetical protein	45	54	63	25	107	57	71	79.6	100.3	32.4	70.2	40.5	1.71907	0.781631	0.020732
EGO55_10275	2,4-dienoyl-CoA reductase [NADPH] (EC 1.3.1.34)	167	239	277	337	1041	667	263.4	352.3	440.8	436.8	682.6	474.4	-1.51105	-0.595548	0.0308861
EGO55_10280	hypothetical protein	255	278	333	751	2057	1481	402.2	409.7	529.9	973.4	1348.8	1053.4	-2.51898	-1.33284	9.49657e-12
EGO55_10285	Site-specific recombinases, DNA invertase Pin homologs	16	21	58	39	130	77	25.2	31	92.3	50.5	85.2	54.8	-1.29293	-0.370642	0.45305
EGO55_10290	DNA methylase N-4	121	176	168	158	384	305	190.9	259.4	267.4	204.8	251.8	216.9	1.06307	0.0882335	0.721941
EGO55_10295	hypothetical protein	43	38	28	82	132	154	67.8	56	44.6	106.3	86.6	109.5	-1.79158	-0.841234	0.0121094
[truncated: 1,981 more rows]
